# Supplementary material for: Predicting fatigue using countermovement jump force-time signatures: PCA can distinguish neuromuscular versus metabolic fatigue
Source: PLoS One. 2019 Jul 10;14(7):e0219295. doi: 10.1371/journal.pone.0219295 (PMC6619745; doi:10.1371/journal.pone.0219295)
Supplement: S1 Data — Ten athletes participated and each participant was requested to complete three randomised repeated sprint running sessions of low, moderate, or high workload, separated by a minimum of 96 h. Participants performed a single set of 5 CMJs before each session, immediately after each session (0), and at 0.5, 1, 3, 6, 24 and 48 h, after each session. (CSV) [file pone.0219295.s001.csv]

	D.Name	D.Training	D.DateTime	D.TrialNum	D.TimeAfterTraining	D.MaxForce	D.MinForce	D.MaxForceScaled	D.MinForceScaled	D.TimeBetweenMinMax	D.ConcentricTime	D.ConcTimeToMax	D.MaxPowerOutput	V14	V15	V16	V17	V18	V19	V20	V21	V22	V23	V24	V25	V26	V27	V28	V29	V30	V31	V32	V33	V34	V35	V36	V37	V38	V39	V40	V41	V42	V43	V44	V45	V46	V47	V48	V49
1	Athlete 1	Familiarisation	2015-10-15 09:48:00	1	1	1227.477	236.0564	2.21169574794261	0.425331746464203	0.558333333333333	0.535	0.45	1.86021425347751	0.925884179254389	0.933334895713694	0.941575891546907	0.948010560265793	0.961670177077475	0.971378577201868	0.983683763996753	0.994972542686708	1.00806782867325	1.01292211882657	1.02703327237127	1.03685464677005	1.04374085222195	1.05333645825422	1.05807795431541	1.06665751260726	1.07783349720509	1.08562295630529	1.09499279397104	1.10831384832409	1.11711917498245	1.11689340661594	1.13484280257355	1.13721346051302	1.14014862945989	1.15076028323257	1.1655487418768	1.17480578545043	1.18067594316192	1.19196508221638	1.20020589786734	1.20720507759363	1.22831541086461	1.23441151712486	1.24366838051624	1.25078053451691
2	Athlete 1	Familiarisation	2015-10-15 09:48:00	2	1	1209.621	116.0133	2.19530072000355	0.210548660299373	0.52	0.496666666666667	0.423333333333333	1.84045554371559	0.918601068419212	0.925196112062155	0.935543392346664	0.952485716274117	0.960786371523224	0.966471622552664	0.979547917704367	0.988644391946135	1.01002134234694	1.01775339989844	1.03094348718433	1.04401978233603	1.06118932755854	1.07551642875298	1.0945055592025	1.11394931372877	1.12748059593056	1.13634966739061	1.15101778201429	1.17432774680298	1.18956445912427	1.20184475379665	1.21730886889965	1.2268603301915	1.23982283320902	1.25721996269989	1.26915924394304	1.27973392700926	1.29326520921104	1.31168556047629	1.32180543797909	1.33749713735046	1.36239892161112	1.38286607939843	1.39207634577438	1.40822266922252
3	Athlete 1	Familiarisation	2015-10-15 09:49:00	3	1	1171.403	82.30597	2.11333234348184	0.148488494960868	0.553333333333333	0.51	0.433333333333333	1.80827523927058	0.915640116696636	0.932594901711535	0.948645470013183	0.96311365906664	0.978599182127684	0.998605969165344	1.00979610201773	1.02901160922611	1.05026178444967	1.06054770058881	1.07512882652624	1.08688436543994	1.10598675535399	1.11977678187251	1.12734986746153	1.15199103577014	1.16476372828107	1.18522262367536	1.19912558707786	1.21562826373613	1.22297547555719	1.24207786547124	1.26185859833059	1.27451817354719	1.28514326115897	1.30232428076254	1.32323528451345	1.33239074935066	1.33555586866775	1.34719810987676	1.36302280441046	1.37036983582116	1.38630728682847	1.40258408971879	1.41863465802044	1.43389394649281
4	Athlete 1	Familiarisation	2015-10-15 09:49:00	4	1	1182.054	89.69902	2.13055717472907	0.161675262405242	0.555	0.52	0.445	1.83266560119844	0.920092976007273	0.930482302223212	0.945049817072445	0.963344014471266	0.979605443162684	0.996770244505414	1.01743606547685	1.03866622399244	1.05402428003254	1.06757559077003	1.08440171748949	1.09049984336975	1.10461567189332	1.12065125742191	1.13002419928415	1.14052635696053	1.15644911102868	1.17383975553424	1.18264817961038	1.19574762378026	1.21200923271363	1.23109379106137	1.24170896044014	1.25661533015459	1.27265091568318	1.28676674420675	1.30415756895426	1.32550073917224	1.33363145351794	1.35463594911265	1.36830009131057	1.37236544848343	1.39461199135271	1.40421077637778	1.42510244051205	1.44170254382673
5	Athlete 1	Familiarisation	2015-10-15 09:49:00	5	1	1161.191	67.39455	2.09210269433158	0.121423882581129	0.57	0.526666666666667	0.456666666666667	1.84664174250235	0.991737151263368	1.06161053566964	1.12640424383282	1.17832958298177	1.21975685249418	1.25283096070778	1.26976321485144	1.2746171397172	1.2866952888264	1.28105132422431	1.29538716727556	1.29132346231482	1.31186791866455	1.32067258271803	1.32270452528275	1.32473628767877	1.32710676722514	1.33218644346824	1.33365391750527	1.34099110752172	1.35194067991294	1.36040680698477	1.37474265003602	1.37790334948742	1.39302941244369	1.40522052732591	1.42350728973358	1.44179387197256	1.45827462336154	1.47023998686642	1.48310853604934	1.50579754039941	1.52453580556175	1.53379197236991	1.55027272375889	1.55919035358539
6	Athlete 1	High	2015-11-03 10:07:00	1	1	1287.079	245.3774	2.31756955379015	0.441837052292972	0.451666666666667	0.431666666666667	0.35	1.7132733118585	0.920491127968756	0.931648811172398	0.949455908163567	0.962867816107408	0.981013073819249	0.990480313548094	1.00434274232427	1.01493700439107	1.02305178130151	1.03172997934879	1.04514170722835	1.05855361517219	1.07050015999312	1.08537707093131	1.09878879881087	1.10915762039722	1.12369637061474	1.1428561104886	1.14882938289906	1.15987452592676	1.17396239518338	1.1819644518536	1.19695408303201	1.21442319936679	1.22163621435544	1.23752742739136	1.24552948406157	1.26243517925951	1.27235311988497	1.29545752797383	1.29782411282569	1.31067241956841	1.31935061761568	1.33400226813771	1.34989348117363	1.35271112705067
7	Athlete 1	High	2015-11-03 10:07:00	2	1	1238.384	251.5739	2.23112776449892	0.45324674181294	0.498333333333333	0.458333333333333	0.375	1.71745317053872	0.913335048579003	0.917620079938487	0.928783970292947	0.936677695653882	0.938932994281448	0.960922606311351	0.968929114620109	0.976258925241925	0.985505685647837	1.00580373362484	1.01944848850251	1.03873167011355	1.05124877567744	1.06511909645076	1.07470420570015	1.0829360997401	1.09567877119964	1.11146604175705	1.12071298232742	1.12556210859047	1.13244078742099	1.14518345888053	1.15646013218282	1.16649637322349	1.17111975342645	1.18521564009542	1.19863482907744	1.20765620375216	1.22547338720595	1.23911814208362	1.24971811769896	1.26336305274109	1.27655667582747	1.2849015329797	1.30452288326976	1.31546120772857
8	Athlete 1	High	2015-11-03 10:07:00	3	1	1218.605	294.8243	2.19977618912524	0.5322048367728	0.561666666666667	0.476666666666667	0.4	1.72867147600426	0.907546742976288	0.915907699459456	0.923590818613041	0.932629792941726	0.938844053945959	0.945736152279775	0.956808999629076	0.969011515689037	0.976807637816875	0.982795892872603	0.994094565654475	1.00618425925612	1.01251134271867	1.01816076936757	1.03047628840179	1.04313081635876	1.05781903682041	1.06538915299975	1.06584116489676	1.08256307786309	1.08346692114118	1.09442676551623	1.09679946694367	1.10877597705513	1.11894498112634	1.12527206458889	1.14357601919476	1.14425403704028	1.14719157282305	1.15284099947195	1.16617336475851	1.17532534206145	1.18142660009143	1.19747067572818	1.20289391591265	1.21882516909108
9	Athlete 1	High	2015-11-03 10:07:00	4	1	1210.656	270.9771	2.18989729013861	0.490157416293001	0.578333333333333	0.503333333333333	0.423333333333333	1.80513952205836	0.907251871386826	0.915743345297521	0.920838157289866	0.93804721158681	0.944387418046502	0.940990937013332	0.954916563514883	0.955256446768934	0.965106187499573	0.972465320180697	0.975635513853134	0.987070532305171	0.990806715707212	1.00382683099547	1.01458244470976	1.02296050361232	1.02545129254701	1.03541444828579	1.04526455078679	1.05352937556639	1.06700224646129	1.07073861074851	1.08511717374189	1.09440110562811	1.09938268349749	1.10787397652301	1.11579927981892	1.12485656257404	1.12700783002504	1.13515942068169	1.1475001312322	1.15576513689698	1.16550200527502	1.17942763177657	1.18474891201483	1.19878795352452
10	Athlete 1	High	2015-11-03 10:07:00	5	1	1206.775	307.5928	2.16936851241023	0.552946601449399	0.523333333333333	0.498333333333333	0.408333333333333	1.719542688329	0.910976401558598	0.921440567712802	0.927516471369321	0.932354687618664	0.93651788335763	0.947094403125413	0.948332090532588	0.958121056410634	0.958008702797056	0.964422206591654	0.974210992703918	0.985350359134281	0.981187163395315	0.988838354597088	0.991763862928879	0.991876216542457	1.00177789556564	1.01302961560959	1.0141547696374	1.02405626889481	1.03305750111733	1.04318406713346	1.0549984540742	1.0593865368061	1.07030083647775	1.07277603152632	1.08380286457732	1.09111645564101	1.0955047181387	1.10934416661057	1.11575767040517	1.12802201109756	1.1354483153064	1.14534981456381	1.15536384720057	1.16256490488491
11	Athlete 1	High	2015-11-03 11:06:00	1	P	1215.036	296.2	2.20491453568949	0.537511386881727	0.503333333333333	0.468333333333333	0.376666666666667	1.67428673405993	0.921877395769791	0.93755196820507	0.947774302416561	0.959700631200239	0.968673732330266	0.989118763691388	0.99741026699254	1.00785998194939	1.01285764015153	1.02887301150124	1.04216217300453	1.05204388977065	1.0673776632915	1.0718073233029	1.08009900807312	1.09656841503728	1.11087997328388	1.12189768643146	1.12893977518208	1.13779927667396	1.14847619090711	1.16131095385781	1.17164706917652	1.1870944423355	1.19436373036242	1.20458624604298	1.21878420465143	1.2296881366918	1.23548099236095	1.24638492440132	1.25876547026851	1.26603493976449	1.27739308888837	1.28761560456893	1.30442599191659	1.31044586539297
12	Athlete 1	High	2015-11-03 11:06:00	2	P	1217.289	314.414	2.19843215015651	0.567833806153927	0.538333333333333	0.503333333333333	0.398333333333333	1.68665308537018	0.912379078216082	0.922552675437663	0.92605687033382	0.935326199975901	0.938152239337601	0.949456216183728	0.959177589315221	0.96109936109742	0.971159721695805	0.988341889310376	0.99161997216149	0.995350279102691	1.00281089298509	1.00597610041436	1.0149060813882	1.02677533834694	1.03717504761356	1.04621808460992	1.06272191608936	1.06204376055491	1.0774172124098	1.08363439064514	1.09708607071783	1.10059044621466	1.10070332163651	1.12218089570422	1.12839807393955	1.13258060497084	1.14433680590706	1.1589188656043	1.16954450631529	1.17270971374456	1.18797010957693	1.191022080383	1.19746537066338	1.20560432068092
13	Athlete 1	High	2015-11-03 11:06:00	3	P	1210.404	293.8842	2.20151003737207	0.534523197316815	0.53	0.495	0.41	1.71015207345127	0.913502876449606	0.919536638233257	0.926936335719422	0.927391586992844	0.940711187973742	0.945492508579295	0.958470534693439	0.96552865731285	0.970993127651911	0.980100517589596	0.989435442222866	1.0074225055204	1.01630217888025	1.031898581875	1.03975353063459	1.04487660798915	1.053756281349	1.06593729944072	1.07811831753243	1.07777674266568	1.08472118887842	1.09303157079368	1.09621923911889	1.11101863409122	1.11648310443028	1.12570435265688	1.13617767829708	1.14790344511538	1.15655540189739	1.15792151948215	1.16463824911706	1.17681926720878	1.18547122399079	1.19628630638	1.20459668829526	1.21393179481078
14	Athlete 1	High	2015-11-03 11:06:00	4	P	1244.454	277.7983	2.24730611264576	0.501664037138054	0.47	0.465	0.371666666666667	1.63191368304891	0.913433771093164	0.925527957376956	0.936265944965902	0.947455938591227	0.948699271216263	0.959437258805209	0.972209544436425	0.982495345403281	0.990407527775587	1.00114533477882	1.00837923721799	1.01199636902329	1.0099617098096	1.02284722268205	1.03460244958498	1.04081911271016	1.04748778187172	1.05653043079925	1.06240795395787	1.06715519114697	1.07585851952222	1.08264041592501	1.08829184577258	1.09710822080335	1.10343793058406	1.10920240708715	1.11994039467609	1.12796562370392	1.14537209986871	1.15464066152158	1.1642481825553	1.17362979086369	1.18628921042509	1.19081035430315	1.19747920405042	1.20731281839518
15	Athlete 1	High	2015-11-03 11:06:00	5	P	1225.927	284.12	2.2212134700811	0.514786909105878	0.531666666666667	0.47	0.37	1.61404498369876	0.914090836709672	0.928493527893586	0.935297803405539	0.943576574154119	0.945958088701947	0.961041134962481	0.967391900818834	0.980433700663069	0.987351398885532	0.995970256579203	1.01071303470821	1.01933189240188	1.0285178636481	1.03929157165501	1.04178632772691	1.04473495582729	1.05324057199689	1.06129231613801	1.06174600698005	1.06197285240107	1.08317981909694	1.08329324180745	1.09055120816144	1.10109807074734	1.10744883660369	1.11810894071366	1.12661455688326	1.13886239775393	1.1427180451655	1.15428571214599	1.16154367849998	1.17175027295435	1.18195668622228	1.19363759472684	1.20395761189172	1.20690623999209
16	Athlete 1	High	2015-11-03 11:32:00	1	30	1221.42	243.1229	2.21854906723897	0.441600827741017	0.496666666666667	0.473333333333333	0.383333333333333	1.69760430180805	0.909996726661406	0.915112710764159	0.921024627634727	0.932734393421006	0.944899159568621	0.952857215788671	0.970478898445518	0.978437136302439	0.993443974567351	0.99901477739457	1.00981508736879	1.02277560464735	1.02686842825692	1.0416478571596	1.04335324573948	1.05142500664064	1.05699580946786	1.06768241476096	1.07416267340024	1.07905124814076	1.09690034015984	1.10383541752359	1.10758694545295	1.11611370671545	1.12020653032503	1.13441743582212	1.15158448139138	1.16158904023465	1.17454955751321	1.17989295097819	1.19171642144559	1.19728722427281	1.21115719736343	1.21513631629189	1.2246860564107	1.23946548531338
17	Athlete 1	High	2015-11-03 11:32:00	2	30	1195.007	266.5319	2.16559997749964	0.483010958632825	0.561666666666667	0.503333333333333	0.41	1.69441146650966	0.909272838192972	0.919027585703978	0.925379552245709	0.931844962941818	0.942507263687853	0.945456449260308	0.95169497164766	0.965192832591078	0.969729873883445	0.981072658335057	0.990146922140486	0.995818404976639	1.00058215335707	1.011811674875	1.01839034850479	1.02145297823163	1.03098101865457	1.03665232027003	1.03994183830562	1.04425199128923	1.05899755671012	1.0606990378051	1.07930116081278	1.08202345807648	1.09030379402195	1.09994509737858	1.11219525384452	1.11968148070935	1.12444541031047	1.13817034078334	1.14395508655318	1.15314279451299	1.16312443033275	1.16902262025697	1.17684917958492	1.18444885060412
18	Athlete 1	High	2015-11-03 11:32:00	3	30	1176.042	224.283	2.12729031132373	0.405695589863814	0.526666666666667	0.488333333333333	0.4	1.66989525258294	0.923668302020975	0.932499316584157	0.948236723212984	0.95106722066049	0.958765891536211	0.968616015418107	0.983560600580138	0.993297490093289	1.00484576773523	1.02454565372788	1.03020664862289	1.0343955967242	1.04096228568361	1.05307655428371	1.06892719528128	1.08545688072018	1.08998571281331	1.09485406712709	1.1091196078478	1.13051782848606	1.13889590557426	1.14772692013744	1.1504441832162	1.16618140895945	1.17557859536637	1.18384343808582	1.1994676103459	1.2062607680428	1.21871473974913	1.22075259661542	1.22731928557482	1.24113188882054	1.24962320027748	1.25471802332876	1.25732205203878	1.27430467495266
19	Athlete 1	High	2015-11-03 11:32:00	4	30	1169.157	191.5479	2.12172261467106	0.34761072398553	0.516666666666667	0.498333333333333	0.411666666666667	1.70852170932362	0.91838417222372	0.930083474671776	0.935876505830596	0.953368839437472	0.964045895644139	0.973814490163534	0.981083998407379	0.999030744332459	1.01640947485978	1.03015345126519	1.0435567999065	1.051167117389	1.05957247495379	1.07331645135919	1.07547454692152	1.08444791988406	1.08762826168778	1.09489795140619	1.1073924754111	1.11034579253029	1.12556624602072	1.13306314189823	1.14305876110216	1.15487166662977	1.16395864267186	1.16884303066884	1.17633974507179	1.18940210299988	1.19735322972103	1.20428211020079	1.21041558764913	1.22518199177049	1.23881236509634	1.24517323017835	1.26130250830518	1.2588036035042
20	Athlete 1	High	2015-11-03 11:32:00	5	30	1159.58	188.3558	2.10783835642681	0.342385674033233	0.53	0.485	0.388333333333333	1.68297686530792	0.915813757429549	0.924574452645748	0.937544898676593	0.954952497321349	0.963485608962265	0.982827486220893	0.995797932251739	1.0053549882054	1.02390050472656	1.0348228803559	1.0471105756609	1.05348200688868	1.06884171690794	1.08317730083844	1.08897995490404	1.09944734515882	1.11025592900052	1.12163347178041	1.13130450129774	1.14359219660274	1.16338924101193	1.17271871339031	1.18796463162193	1.19501863179954	1.21470188442109	1.22300741248672	1.23301963559095	1.2491758881237	1.26282890310437	1.27898497386109	1.28615276582634	1.29297936420469	1.31254864326258	1.32563288108106	1.34076500752504	1.35123239777983
21	Athlete 1	High	2015-11-03 12:03:00	1	60	1193.629	326.7431	2.16059196754287	0.591438811649227	0.543333333333333	0.518333333333333	0.435	1.70052208923608	0.909234691641396	0.913426529204354	0.921357316447787	0.928041847467844	0.932460309982388	0.93937146595403	0.945716059546708	0.94775532209029	0.952060653139385	0.96429659042157	0.968375296519079	0.979025040150508	0.982084114976226	0.990014721209315	0.991147664956899	1.00780242677432	1.00859543309452	1.00519642084142	1.01879210783312	1.03238761381448	1.03284086371765	1.04235766360149	1.03782588861116	1.04745600097079	1.05482022583526	1.06467696314649	1.06626315679724	1.06796266292379	1.07362738166171	1.08053853763335	1.0891490187212	1.09028196246878	1.09492704993491	1.09617348716864	1.10738961216868	1.1173596619557
22	Athlete 1	High	2015-11-03 12:03:00	2	60	1178.92	282.2409	2.13312938179151	0.510684657596172	0.525	0.503333333333333	0.413333333333333	1.6713369483329	0.909330626224341	0.917031763939182	0.928923274482792	0.943872477950679	0.944551904954091	0.956103611526353	0.965956660120444	0.973657616896004	0.981245486620397	0.987927393360479	0.99472256809101	1.00412236378402	1.00480179078744	1.01295600046407	1.02235579615709	1.02779193594151	1.0378715205165	1.04466651430775	1.05542534494687	1.05859648680088	1.0622205196774	1.07705645515484	1.08328528993312	1.09630929944194	1.09970679633757	1.11273080584638	1.1131836968689	1.11771387366901	1.13424846712462	1.13628711001342	1.14455440674123	1.15429418734487	1.1677710878762	1.17943606243891	1.18860932215103	1.20457793753296
23	Athlete 1	High	2015-11-03 12:03:00	3	60	1142.429	312.222	2.07996439583636	0.56844726770488	0.593333333333333	0.556666666666667	0.461666666666667	1.73093775696238	0.921370068452954	0.931284240905761	0.935386713596088	0.941882249839501	0.950087195220155	0.953391858682727	0.963306213200624	0.969687594632124	0.975043585472405	0.981767067209462	0.992137130649557	0.986895112556098	0.995897685099418	1.00592583029905	1.01492840284237	1.01823306630494	1.02427271156106	1.02267727517064	1.02905883866723	1.03418688401387	1.04273374763499	1.04957102005378	1.0600550562407	1.06495515609369	1.07042511968079	1.08056723762724	1.09162095548318	1.09640708258935	1.09902809163608	1.10643522778898	1.11258902785701	1.11840072761949	1.12888476380641	1.13241737276263	1.14267328139081	1.14780132673745
24	Athlete 1	High	2015-11-03 12:03:00	4	60	1149.752	271.0371	2.07773321179727	0.489795003008665	0.56	0.538333333333333	0.435	1.68483511676021	0.909769075256393	0.917799890939451	0.92843204757115	0.939177510265704	0.942683854025793	0.955238960920396	0.967567817112136	0.976616580246649	0.984421145226845	0.992791156252771	0.997881074221471	0.997881074221471	1.00885260690746	1.01756199398768	1.0207291424049	1.02740263458221	1.03758228980819	1.04617855153698	1.05579294142864	1.06178768149737	1.07253314419192	1.09266656536386	1.10160220314694	1.10861489066712	1.11924722801024	1.13055813675053	1.13293340770773	1.13383822980775	1.14379181504229	1.15419790168255	1.15374540027683	1.15476334772828	1.16641363252286	1.1689020288315	1.17534927030594	1.17976043616606
25	Athlete 1	High	2015-11-03 12:03:00	5	60	1167.34	266.0924	2.13578416032473	0.486846962412658	0.515	0.496666666666667	0.391666666666667	1.66733162409088	0.913653788900933	0.927968522990371	0.942741210011543	0.948925312725317	0.954994698504135	0.968164092860194	0.982478826949632	0.989006348621801	0.994846666453943	1.00320636577628	1.01007748936847	1.01420016352378	1.02542284625633	1.03401161352534	1.03687459693555	1.04408932244775	1.05267808971677	1.06424437436933	1.07672674784698	1.08439942629091	1.08966725721798	1.10226416466897	1.1156626269717	1.12608375485251	1.12688549266587	1.13948240011686	1.15677446862823	1.16055354086353	1.16948591005256	1.17715858849649	1.18425878003535	1.19147313962431	1.19845879718983	1.20956694594904	1.21460589189105	1.22330919313341
26	Athlete 1	High	2015-11-03 14:12:00	1	180	1222.73	297.6978	2.1814307346338	0.53111245373293	0.553333333333333	0.491666666666667	0.408333333333333	1.72422157724175	0.917366795524583	0.92429004113794	0.936126782278727	0.943608440476989	0.951424967819616	0.967505109385948	0.974651720033267	0.996315095415762	1.00055831743473	1.0072583764207	1.01719669317939	1.02858670425225	1.0383014775704	1.04176327878366	1.05694978180757	1.06398488834448	1.06085831308875	1.07012653474555	1.078948204741	1.0929063784847	1.10094644926787	1.11724977746158	1.12149317788713	1.12528984824475	1.13813137522521	1.14550135090649	1.15175467982454	1.16102307988792	1.17129626579097	1.17799632477695	1.18491974879688	1.19251291110555	1.20423796972935	1.2099328860625	1.21797295684566	1.225007884976
27	Athlete 1	High	2015-11-03 14:13:00	2	180	1199.071	299.8259	2.14087907038429	0.535323591404624	0.57	0.535	0.448333333333333	1.76115841323075	0.915172145409466	0.914836659706514	0.92254765307486	0.929141134460884	0.936069923005049	0.939645997057439	0.944004454478822	0.956967700600632	0.96300233672309	0.962667208109762	0.968478127581981	0.974289404143825	0.988705469406096	0.991722876739732	0.999657229668691	1.00982678510711	1.02267844072102	1.02658982193154	1.03541832728221	1.0435762183166	1.0481580352986	1.06201543384211	1.06268604815839	1.06961465815774	1.07464355135059	1.08190746850809	1.08939492377101	1.09744122429749	1.10682839636691	1.11968005198082	1.12493230473429	1.13890147233052	1.15164135889171	1.15912881415463	1.16281665725974	1.16695157657569
28	Athlete 1	High	2015-11-03 14:13:00	3	180	1202.639	213.5755	2.16101501520712	0.383772572135418	0.56	0.51	0.426666666666667	1.77497394047949	0.911591548703559	0.924413107408631	0.94004626643125	0.953205281862617	0.964789678927355	0.976936324179835	0.992569483202453	1.0075279084619	1.02034946716697	1.02653527536864	1.03227114126859	1.04453045178592	1.05667709703839	1.06207568590146	1.08040813935561	1.08333222524859	1.09525407903962	1.10627622791662	1.11392398922007	1.12517092955851	1.12809519514091	1.14260367809863	1.1525009712213	1.159474178451	1.17409514698415	1.18702919126465	1.18534208732259	1.19782618930136	1.20806093915033	1.22200717392031	1.22718061194309	1.23516600966226	1.24720034902872	1.26024669919524	1.27059393461965	1.28229081725982
29	Athlete 1	High	2015-11-03 14:13:00	4	180	1171.28	277.9191	2.10164071448846	0.498673328234061	0.636666666666667	0.581666666666667	0.495	1.85425332420081	0.908596619879127	0.917356446708009	0.924656422019484	0.93195639733096	0.936673461802579	0.944198084864767	0.950936440799462	0.95542885752037	0.964413332099964	0.967221249552753	0.970702751395457	0.978788814403313	0.993725736652332	0.994624148224069	1.00237341903697	1.00843819058175	1.01629960583889	1.0230381412047	1.02573337591991	1.03134885196327	1.0365150325052	1.03932277052688	1.05044103987602	1.05414736890054	1.06762426020104	1.07155505754517	1.06739961245033	1.073464204564	1.08132579925226	1.08334727014644	1.09154583646077	1.09367963123031	1.09513966217883	1.10951514448218	1.11647814816758	1.11782585524075
30	Athlete 1	High	2015-11-03 14:13:00	5	180	1214.593	226.5319	2.1801411249538	0.406614817724062	0.54	0.476666666666667	0.4	1.71135342223029	0.908249047479617	0.92004567852171	0.940942378043771	0.951278273804591	0.959255058751726	0.975994819421612	0.97959011650737	0.993858222615554	1.00565485365765	1.01722675619493	1.03542707265048	1.04463950538285	1.05902015523905	1.06171653830557	1.07564773115214	1.08609617066098	1.09901608523591	1.11148672229682	1.12362044609613	1.13811328070913	1.15058391777005	1.16440274636422	1.17597446940589	1.18383889010062	1.19765771869479	1.21451002311269	1.22933995048291	1.23664254991561	1.24563043363878	1.26147145978503	1.27360500408873	1.28821038244974	1.30315267407236	1.31764550868536	1.33180143003675	1.34404733859285
31	Athlete 1	High	2015-11-03 17:20:00	1	360	1259.748	298.1003	2.24474192313934	0.531184205658922	0.57	0.453333333333333	0.37	1.65926017101926	0.90838127647588	0.911838692366572	0.918641977358924	0.928010660309236	0.935706319613839	0.940948127749513	0.95410886695761	0.95912775970498	0.967604068343043	0.982995208762488	0.979091783905431	0.992029251345707	1.00206703684045	1.00429761624155	1.01533914464782	1.02894589282228	1.03296104265813	1.04444858003076	1.05482100589259	1.0702123245018	1.07456193651498	1.0804732035746	1.0912916384028	1.10222162002003	1.11482462528297	1.12486241077771	1.12876601382453	1.13713077567356	1.15084907063706	1.15252191609301	1.16802478149124	1.17672418370737	1.19066557224893	1.20404922684533	1.21040650287131	1.2244594382019
32	Athlete 1	High	2015-11-03 17:21:00	2	360	1207.36	231.0027	2.16590185868426	0.414399331840612	0.566666666666667	0.498333333333333	0.418333333333333	1.73136254931341	0.903953140438699	0.917202462395434	0.934269595390843	0.932360689871506	0.93988365405334	0.954031368909318	0.960880538416719	0.965259665625865	0.972782629807698	0.993105719496646	0.998607658438291	1.0056814261705	1.01410278325158	1.0225239609411	1.026004695251	1.02903641250284	1.04430675969976	1.05149282654438	1.06013878185027	1.06081239713315	1.07181609562488	1.08349358879105	1.08214617883374	1.08652530604289	1.0980903207051	1.10886960036358	1.11863818801041	1.12739626303715	1.13851226064129	1.14760723300524	1.15569151335755	1.16321447753938	1.17511656893036	1.19027461701488	1.19914499115402	1.2190190637849
33	Athlete 1	High	2015-11-03 17:21:00	3	360	1158.664	219.6738	2.08538269950292	0.395372551536998	0.625	0.555	0.476666666666667	1.821302847932	0.91143270500736	0.925852295651073	0.938581858508618	0.951086444291327	0.958408818141431	0.960549160040592	0.968885370580738	0.981389956363447	0.999752225248247	1.00414557756565	1.0097782835929	1.0195790048994	1.02442303129311	1.03433642111869	1.04413714242519	1.05022052252875	1.05697955378347	1.06621711247624	1.07703167047278	1.08379088170915	1.09156374965391	1.10091397686576	1.10699717698766	1.11341838266681	1.12288109841607	1.12975297817152	1.13572350977435	1.14022971059249	1.14879107818913	1.16152100101	1.1713217223165	1.17999593841388	1.19002199675853	1.18979665972037	1.19925937546964	1.20196305996419
34	Athlete 1	High	2015-11-03 17:21:00	4	360	1176.878	248.4656	2.11229502167861	0.445953318813325	0.541666666666667	0.491666666666667	0.396666666666667	1.69664797518815	0.911940341886967	0.92362360320557	0.934633085635334	0.953169184395262	0.960583623899233	0.974401475608073	0.986197272718712	1.0005767264902	1.00799116599417	1.02574095007322	1.03214436227809	1.04304130891582	1.04978179004803	1.05787018792376	1.07123861439615	1.08292205519768	1.09438078338097	1.09730150896916	1.11134407329623	1.1243756103242	1.13291343343638	1.146506572527	1.1523482031863	1.15459514988565	1.17167079611002	1.18706145666353	1.19245366208638	1.2031260755888	1.21413537853564	1.22604335247247	1.24042298572688	1.24839920677642	1.25334198696282	1.25963322234149	1.27300164881388	1.28513433536894
35	Athlete 1	High	2015-11-03 17:21:00	5	360	1208.111	189.5675	2.15593619667146	0.338292950699495	0.51	0.471666666666667	0.393333333333333	1.69214270232057	0.907388360515601	0.922244037239686	0.935424377093703	0.955641381639205	0.972954385664189	0.9757470301763	0.987363389168656	1.00065526348622	1.01595779188507	1.02701576473911	1.04589257117062	1.0638756742526	1.08599161996069	1.10274623784737	1.12106447968542	1.13871262246648	1.15959990452412	1.17255681854076	1.18908783213491	1.20025751790765	1.21466652141211	1.23298476325017	1.24795215289294	1.25800488793392	1.272860564658	1.28313672553636	1.29519993620348	1.3187679713994	1.33730963907483	1.35071322631109	1.37148879545004	1.38299361997885	1.39706748472724	1.421417510354	1.43806023686684	1.4514638241031
36	Athlete 1	High	2015-11-04 10:59:00	1	24	1233.367	257.4348	2.19576005322662	0.458310502997392	0.54	0.495	0.418333333333333	1.75200579513347	0.914078919349039	0.922106102258906	0.939386914951847	0.949755544991403	0.963245748477733	0.965809910811136	0.981753008043882	1.00460828793001	1.01742945565651	1.03415303526582	1.04541341626892	1.05399801029216	1.07072141187173	1.07852570154814	1.09669844323438	1.11219539794074	1.12401336808695	1.13393585560013	1.14475027210659	1.1546729376495	1.16715976552581	1.18042689774895	1.19347113673864	1.20227898005481	1.20428573127484	1.21487707651811	1.23416481846082	1.25133418453703	1.26783451485341	1.27519284003318	1.28444646981626	1.29225075949267	1.3050721052489	1.32302177567194	1.32870768948186	1.34164048185482
37	Athlete 1	High	2015-11-04 10:59:00	2	24	1230.674	244.0332	2.22365729843582	0.440934159851145	0.538333333333333	0.505	0.415	1.78477032945289	0.914026476830906	0.932357266023138	0.938580638608407	0.941975189047086	0.951366893028652	0.965171494511888	0.978410548389169	0.987915361891926	1.00545402306355	1.01326165169003	1.03057391313314	1.03781581346754	1.0435865672819	1.05750427828633	1.06610385424729	1.07221411731137	1.0896396689618	1.09767351663067	1.09823924492276	1.10219970433966	1.10842307692493	1.11543857753081	1.12777221318015	1.13060121601288	1.13818244491085	1.14666873066448	1.15153442762318	1.16409428231491	1.17258074875468	1.18763009702942	1.19758752930308	1.20392419209567	1.21218425880692	1.2155788092456	1.22519691295568	1.23877529539654
38	Athlete 1	High	2015-11-04 10:59:00	3	24	1195.542	223.3673	2.14939622995062	0.401579227257805	0.565	0.501666666666667	0.42	1.74297253706247	0.924776028076163	0.93344540444307	0.945717477415532	0.956976286349424	0.962830960482858	0.979719173883696	0.992666696287121	0.999196819851518	1.01191943215696	1.02892019049891	1.04333151627388	1.04637130838959	1.05335161171847	1.06337206673155	1.07249180264718	1.08701567336327	1.09534705533832	1.11313598783661	1.11887793724468	1.13103746527602	1.14983966181288	1.15434325730014	1.16548952129291	1.18125174592981	1.19723942001744	1.20219319526918	1.21345200420307	1.22741297042931	1.23754579059927	1.24812915010219	1.25375855456914	1.26670607697257	1.28787261619417	1.29530345885602	1.31568200370555	1.32682826769832
39	Athlete 1	High	2015-11-04 11:00:00	4	24	1221.782	247.2271	2.18991449636255	0.4431283241885	0.545	0.498333333333333	0.421666666666667	1.74356750148968	0.916810151774411	0.928820444990203	0.931738820594834	0.944647282349799	0.944422874644541	0.962382302161605	0.975964166271723	0.978882541876354	0.982923493725415	0.986852241721847	0.989882821179107	0.999311529587535	1.00380129684711	1.01861812029367	1.02692425245766	1.03882234182083	1.05487376612506	1.06284328673117	1.06980261418487	1.07754754784634	1.09202740125625	1.09528256765815	1.11066041036785	1.11851772712133	1.12760964473249	1.14085489728472	1.14916102944872	1.16173270040642	1.16442666830579	1.18126369881781	1.19271297277046	1.20326407818393	1.21280499044499	1.22436646825027	1.22874421089659	1.24109129490965
40	Athlete 1	High	2015-11-04 11:00:00	5	24	1191.409	197.3784	2.14713908223527	0.355712334411665	0.553333333333333	0.506666666666667	0.418333333333333	1.77064659020119	0.916288015644693	0.9319754928831	0.9403271772626	0.946421625293792	0.960641943960418	0.968542181070255	0.978248207258739	0.981633971671963	1.000481579798	1.01188039808386	1.01966763821243	1.03106663671676	1.04020821865431	1.05205848420983	1.06650461662053	1.0798222209663	1.0931396450936	1.10386138258421	1.11605009842812	1.12688465268152	1.13963799299484	1.15566410074011	1.16401578511961	1.18523344635675	1.1946006618199	1.20769263264007	1.21773710911695	1.23128034698832	1.24798353552885	1.25373953327165	1.26829830222666	1.28037438152625	1.29775483108051	1.31084662168221	1.31942393958731	1.33906162548987
41	Athlete 1	High	2015-11-05 11:17:00	1	48	1288.959	245.6998	2.32440293404163	0.443074865851777	0.468333333333333	0.433333333333333	0.355	1.74704457975613	0.925771512928239	0.93539149299893	0.941955750760585	0.961082462533124	0.973644916544007	0.987678878022683	0.994809016964966	1.00567382743396	1.02027367009327	1.0369105407374	1.04619095603335	1.05128388665901	1.0675813728602	1.07425869865891	1.07878574810394	1.0959884999287	1.10730612354128	1.12575388609614	1.13390253903083	1.14952089568255	1.16864760745509	1.18019172780536	1.19535727131349	1.21188089358878	1.22399089511968	1.22410414348852	1.24390998481053	1.26269713180833	1.27084578474303	1.28159770750678	1.30027160613573	1.31498451683209	1.32471774527162	1.33580905247831	1.34746624086562	1.35980237847061
42	Athlete 1	High	2015-11-05 11:17:00	2	48	1295.8	209.4245	2.33415051217833	0.377240549419426	0.268333333333333	0.401666666666667	0.171666666666667	1.6187172597371	0.929041620280174	0.951086715366755	0.973696884550937	0.989071691516977	1.00365535871998	1.0216303711686	1.03937931795178	1.05034521397971	1.06809434089489	1.09104369864324	1.106531448376	1.12348907526414	1.13106362604644	1.14903863849506	1.15932633752667	1.17198799624341	1.18566722065264	1.19968545349403	1.21472125202791	1.23009605899395	1.24162738938349	1.25824582770746	1.27916023420283	1.3000746406982	1.32132823575773	1.34348609347902	1.3606699661646	1.38305388955134	1.40577718163425	1.42601321100129	1.44749287172626	1.46637250710065	1.48299094542463	1.51125365690485	1.52696765243506	1.55703924950282
43	Athlete 1	High	2015-11-05 11:17:00	3	48	1235.111	161.4758	2.2264242946832	0.291078003615388	0.453333333333333	0.42	0.333333333333333	1.665267945309	0.922806345665526	0.935929712027053	0.951315535068391	0.970434925375462	0.998717887136454	1.01930784724624	1.03344932812674	1.05211608288899	1.07180095217021	1.0894495924135	1.11354671188608	1.12915894283036	1.14782551733154	1.17531677247651	1.19420975488064	1.21038746479907	1.23425835662977	1.25971302221467	1.28392316537765	1.2948969184887	1.31469517198246	1.32827099362774	1.35157604596215	1.36809318747393	1.3814429617384	1.40101462706815	1.41549553954199	1.43246531659858	1.44298661442589	1.46063525466917	1.47285334994107	1.49876065107078	1.52579909040986	1.53914868441326	1.56369825916958	1.58756915100029
44	Athlete 1	High	2015-11-05 11:18:00	4	48	1251.492	155.3254	2.25399789560681	0.279748591868174	0.25	0.413333333333333	0.151666666666667	1.63069476062372	0.928110593412369	0.951282524295905	0.970159134409326	0.997626205958119	1.01876367236016	1.04193560324369	1.05662999843813	1.07618470334376	1.09506131345719	1.11653791730776	1.14705704578851	1.16796830048829	1.18458423441795	1.19826139737164	1.21894644036915	1.23850132537965	1.25590845995265	1.27320266877938	1.28292364841149	1.3008961321353	1.32542443270812	1.34848325774052	1.37482017130229	1.40127001061034	1.41946852593155	1.44501405874511	1.45936949659587	1.4812979835364	1.5097824674308	1.52685064466013	1.55352669567043	1.57455087611648	1.601905021919	1.62575522769961	1.63954531639957	1.65480488063995
45	Athlete 1	High	2015-11-05 11:18:00	5	48	1221.241	179.9273	2.18966361426953	0.322606481459235	0.511666666666667	0.441666666666667	0.351666666666667	1.64748983546881	0.920240504921055	0.939145173409727	0.961988127731205	0.981005216216106	1.00339831125443	1.02387829407622	1.03940713530971	1.05684890946149	1.08036728025154	1.09038216272262	1.10996188908338	1.12987923402931	1.15013437685865	1.16926388533978	1.18558056303807	1.20819849806885	1.22440239717443	1.24780834796825	1.27357709096352	1.29540736882774	1.31554991236261	1.3422189118189	1.36101098101311	1.38700492259731	1.40804754329497	1.43595441779746	1.45902239140963	1.48164050573866	1.50707180944699	1.52282566997118	1.54859441296645	1.57076230941583	1.58392817914964	1.60260764904937	1.62184993612321	1.64064200531741
46	Athlete 1	Low	2015-10-19 09:42:00	1	1	1179.282	253.1436	2.1096159814195	0.452848245079688	0.6	0.538333333333333	0.461666666666667	1.82542480491451	0.916604120806759	0.927942518249807	0.941413998446807	0.955446835041147	0.962294739085196	0.967009739265159	0.978460658433487	0.991146275452182	0.998106522331645	1.010230782953	1.01752787944884	1.03414281235906	1.05109441599579	1.05917719678007	1.06871953997541	1.07130163629129	1.08825323992802	1.09779540423349	1.1016123772896	1.11126688443049	1.11934984410464	1.13113743399948	1.14180231109964	1.1479766948008	1.15235484536438	1.17143953175506	1.18154323134774	1.18412514877376	1.18502335478748	1.19770897180617	1.21095594522221	1.21982458918479	1.2258868089404	1.23700069960249	1.24149137189135	1.25653439955509
47	Athlete 1	Low	2015-10-19 09:42:00	2	1	1171.375	154.5555	2.10141604091466	0.277268515131009	0.578333333333333	0.53	0.46	1.84482936864628	0.922919500497421	0.936429378870543	0.945773650117849	0.962660684138839	0.976057721560965	0.984050951151744	0.994295797238481	1.01005711271018	1.02412976065926	1.04461945283273	1.05891724449167	1.07332751830684	1.10158547575862	1.10665147832649	1.11059194174245	1.13490943577826	1.13986277679251	1.15044542814273	1.16699483629762	1.1790410114606	1.19063689920386	1.19559041961549	1.21270277674372	1.22936466705485	1.24771540428599	1.2578475888191	1.26809243490584	1.28239022656478	1.28576756161002	1.30434344255102	1.32235637451867	1.32539608369782	1.33710445359733	1.35095195783654	1.36187223505286	1.3750443081625
48	Athlete 1	Low	2015-10-19 09:43:00	3	1	1152.109	130.3949	2.08098827861787	0.235524814485044	0.645	0.575	0.503333333333333	1.9526541952522	0.912455386110472	0.924583943472026	0.935238968175042	0.944760395064257	0.954395253984553	0.968563962287294	0.974231590107792	0.990214127162316	0.997128423579191	1.00903029750284	1.02750653299862	1.0340807139465	1.04915651724939	1.05743109491797	1.0660456074313	1.07874096369975	1.09098277246813	1.09880416388515	1.10877895765019	1.11455983687751	1.12861529377343	1.14788501161402	1.15151212724483	1.16386736804429	1.1824568549469	1.19254526136727	1.20932110014235	1.22178959234864	1.23267130048957	1.24264627487885	1.25976204849867	1.27619795242901	1.28379247978387	1.29694120292815	1.30986324263451	1.32097145358909
49	Athlete 1	Low	2015-10-19 09:43:00	4	1	1143.01	50.88426	2.04707312415537	0.091131137162872	0.576666666666667	0.531666666666667	0.46	1.81924586040954	0.913833565730913	0.925072668967662	0.937997592916188	0.953058044981916	0.959464271143633	0.973175959182973	0.992170052607826	1.00419591993539	1.01183861759335	1.01959342868651	1.03139453185883	1.03903722951679	1.04780374795094	1.06589860565989	1.07252977507179	1.09006281194011	1.10017791530571	1.1117542543228	1.12703929144882	1.13580580988298	1.15839648798157	1.17064711946438	1.18503309996944	1.2060502498864	1.2195371737705	1.2375197389493	1.25347924763599	1.27157428443988	1.28551073663446	1.29989671713952	1.32080157452634	1.3306919137367	1.34271778106426	1.35800299728523	1.37328803441125	1.38587590167439
50	Athlete 1	Low	2015-10-19 09:43:00	5	1	1161.02	61.48985	2.07436998692878	0.109862620231135	0.556666666666667	0.523333333333333	0.448333333333333	1.80492903608447	0.943385420940428	0.96603425656712	0.989243752046269	1.01166818079766	1.03734436522614	1.05696603071894	1.07501774142413	1.08398758439184	1.10730928330864	1.12199721356699	1.13847950548824	1.15327963918424	1.16561326259879	1.1780589107831	1.18814989478784	1.19745616940061	1.21819897593042	1.22615970263087	1.24163252094908	1.26203907450174	1.26831800031272	1.28076346982913	1.28771508026232	1.30767317740017	1.3212399666215	1.33480693451072	1.35084059134928	1.3641831523632	1.37371365518338	1.39019558976884	1.40499590213273	1.42529025224774	1.43796012863945	1.44737842802198	1.46139385232601	1.4759697578146
51	Athlete 1	Low	2015-10-19 10:16:00	1	P	1252.569	168.4137	2.23646003834798	0.300702404386765	0.523333333333333	0.496666666666667	0.406666666666667	1.75652074116764	0.911481258699767	0.923022363737393	0.929521221083837	0.943415256010782	0.959102109955686	0.969970796267922	0.979158971416229	0.983304720323507	1.00044818392367	1.01221336901981	1.02386642481177	1.03854482921844	1.05042196506891	1.06532462808394	1.08056314336197	1.10028379545982	1.11014421078367	1.11922007807794	1.13602751086526	1.14891309625397	1.15552390435475	1.1694179392817	1.18297594339579	1.1937326789537	1.19810268646934	1.21535810082384	1.22824386476239	1.24258605980637	1.24796433831039	1.2562560146748	1.28438029389138	1.29076702193365	1.31048767403149	1.31799498091618	1.33379378561541	1.34690362961248
52	Athlete 1	Low	2015-10-19 10:16:00	2	P	1165.026	177.6387	2.09779698059145	0.319864044661827	0.633333333333333	0.59	0.496666666666667	1.86104797023004	0.913449913342811	0.923167988565383	0.938761744955043	0.955033803908413	0.967915610493975	0.97220960604396	0.986221676816516	0.989046526994239	1.00701353206712	1.01876543459447	1.01899141540611	1.04057429352966	1.05650729123337	1.05594224917207	1.07119712437647	1.07955913466479	1.08769516414148	1.09447512868392	1.10600105039963	1.11865687617355	1.12780990933482	1.13820574692792	1.1479238221505	1.16137067079736	1.1774165688747	1.18758660572055	1.19945158868592	1.21086442996361	1.22340735536391	1.23775830732173	1.2496232902871	1.25685521645282	1.26691217286066	1.2736921374031	1.27787305251507	1.29143298159995
53	Athlete 1	Low	2015-10-19 10:16:00	3	P	1189.438	226.8386	2.13485493615018	0.407139762576441	0.621666666666667	0.548333333333333	0.458333333333333	1.79783832751368	0.906903136406267	0.919180403670091	0.922897344853468	0.942946463495021	0.949366618313187	0.964910321068646	0.972006413908763	0.977300304497575	0.995997726579564	1.00343160894632	1.02111530347972	1.02674716307951	1.03947493603507	1.04837305164216	1.05456813309879	1.06966133016251	1.07912266762644	1.09117468204439	1.09691907832494	1.11482802570422	1.11933344159031	1.13194867786511	1.14647865307198	1.15087135279297	1.15627795954689	1.16585183369158	1.17508791830964	1.1826345168415	1.18871688213303	1.20775227322599	1.21372192235242	1.21800208539264	1.22611172629701	1.23534799039941	1.25303168493281	1.2638447189563
54	Athlete 1	Low	2015-10-19 10:16:00	4	P	1185.359	104.5291	2.12614473614194	0.187490874695898	0.541666666666667	0.508333333333333	0.42	1.72634924862497	0.927135022214622	0.941317762669749	0.957751740309839	0.973510400604587	0.985329440667437	1.00266402080181	1.00772916994261	1.02911601288334	1.04397407068381	1.06603623096989	1.0783054825963	1.09687823421405	1.1134248544286	1.12603167504411	1.14809383533019	1.16340228406137	1.18231260466821	1.19289347324769	1.20640089635747	1.23183982273742	1.24489703428364	1.26020548301483	1.27956619455238	1.29363629243304	1.31074576678563	1.32594157294234	1.34541474768721	1.3549825505651	1.36511320758101	1.38559944802747	1.39482950254911	1.4051852653468	1.42173188556136	1.43613955243111	1.4475083809304	1.45797660693541
55	Athlete 1	Low	2015-10-19 10:16:00	5	P	1188.873	154.9841	2.15221592457994	0.280567603164249	0.568333333333333	0.528333333333333	0.435	1.77393184725154	0.924709918851766	0.939251328771733	0.950839054402003	0.967539065172077	0.97867240568546	0.995031718132831	1.01479909998679	1.01991120409666	1.02820454711454	1.04467718429624	1.05910508845195	1.083075804182	1.09318668766743	1.11318126207983	1.12670021497183	1.13431179928444	1.15112531581878	1.16146339186264	1.1731648042871	1.18225323074456	1.19872604895619	1.20463341753558	1.21701640763537	1.22235588533362	1.23167150434952	1.24996204405863	1.25655117134328	1.2666620548287	1.27336468787761	1.28143065730711	1.29483610443486	1.30528786727291	1.31698909866744	1.32425980362742	1.33118981026471	1.3380061301078
56	Athlete 1	Low	2015-10-19 10:44:00	1	30	1185.963	180.3768	2.12722078794094	0.323535623474144	0.541666666666667	0.52	0.423333333333333	1.69722091950954	0.930466970739984	0.942961285119639	0.952078845034461	0.967499703865844	0.97774278881343	0.992038122612048	0.999917515307559	1.00835958083618	1.02423082904721	1.03424880898824	1.04685558618791	1.05180825506515	1.05946236338757	1.07184421494722	1.08557669654618	1.088728525371	1.10122266038412	1.11259144973101	1.118444718001	1.12238432466549	1.13375311401238	1.13431596621203	1.14782316343791	1.15153784446238	1.16538278888135	1.17326218157686	1.17528830600238	1.1826046671317	1.19577447589755	1.20286573202032	1.2078185802641	1.2137843113541	1.22807964515272	1.23472069126238	1.24406335618375	1.25149235949962
57	Athlete 1	Low	2015-10-19 10:44:00	2	30	1164.501	128.9804	2.09214762425298	0.23172675458003	0.546666666666667	0.503333333333333	0.403333333333333	1.68385787788549	0.913614122000506	0.932329889051055	0.939320117463433	0.953300574288191	0.972241994851794	0.989040964664457	1.00054120911045	1.00888446029896	1.0289530704652	1.03966388693638	1.05713963762777	1.06694837902805	1.08013976719888	1.09705174342851	1.11418901385031	1.12749304911722	1.1438412508851	1.15928737758207	1.1749591577921	1.19401322545179	1.2123906918932	1.22716039703233	1.24328312494758	1.25343034661745	1.26504305849909	1.28060201195259	1.29232755059076	1.30033250117013	1.30270024611324	1.32468565351737	1.34013195987478	1.35309769453255	1.36414681161288	1.36978401724913	1.39165677755716	1.40056362354699
58	Athlete 1	Low	2015-10-19 10:44:00	3	30	1184.269	119.1279	2.11516671925798	0.212768694794082	0.513333333333333	0.478333333333333	0.383333333333333	1.61026880659165	0.919568645913394	0.928759493956052	0.948262116649262	0.970903012355114	0.984801359219364	1.00464011701074	1.01764186547288	1.03366990145002	1.04700796361558	1.06976084481907	1.07951215616568	1.09094485742412	1.11246482652208	1.11672384753736	1.13947708595136	1.14889208359455	1.17355050431041	1.18733686567702	1.19708799841837	1.2136763190942	1.23351525549083	1.24887066406114	1.2611999637217	1.26870960045777	1.28428915862861	1.3044642301234	1.31914718989212	1.33562352507033	1.34571097151509	1.36330823330119	1.3807933309844	1.40051992467287	1.41195244732606	1.43089460671533	1.44299975677536	1.44860385399906
59	Athlete 1	Low	2015-10-19 10:44:00	4	30	1130.362	124.5248	2.02832826230233	0.223448038059972	0.585	0.548333333333333	0.458333333333333	1.7233571081062	0.980173417608524	1.01733412864594	1.04345906384695	1.07566506126353	1.0923309651083	1.10753317204575	1.12183422833117	1.12386118925616	1.13286982472698	1.13602295480612	1.14390542112278	1.13996418796445	1.14694586251027	1.15280136790195	1.1519005761311	1.15967053319671	1.16068401365921	1.15899493936858	1.16462524681754	1.16248577664149	1.16563872728004	1.17104401622688	1.17498524938522	1.18444428074146	1.19165115322999	1.20505159718516	1.20471371055079	1.22351926401221	1.23590622750488	1.24739221978611	1.25820243879862	1.26608508455588	1.28297618634336	1.27644508712355	1.29029574752355	1.29907918505165
60	Athlete 1	Low	2015-10-19 10:44:00	5	30	1140.026	131.4279	2.04812956378135	0.236118621413633	0.566666666666667	0.568333333333333	0.473333333333333	1.77553791585892	0.908632676412156	0.917314032519915	0.920696423386203	0.923627517399242	0.935240326832822	0.937720662961785	0.950122343606597	0.951926273424858	0.963877016529202	0.974362122798832	0.984621760298228	0.995106866567857	1.00514103529702	1.01979776295695	1.04347378039541	1.05147855053607	1.06455681714798	1.0770713220061	1.09781606577513	1.10987963309278	1.1264529351279	1.13964384629672	1.14122230734475	1.15182023782769	1.16106517603284	1.17346703633404	1.19116768222033	1.19759399131297	1.20740269127189	1.21236336352982	1.21946625858955	1.22927495854848	1.23829442798339	1.24844124126948	1.25802447245817	1.26490189874767
61	Athlete 1	Low	2015-10-19 11:17:00	1	60	1175.295	129.7335	2.10179287468261	0.232003833852468	0.525	0.481666666666667	0.385	1.62988766785851	0.91882359614732	0.930382880227805	0.952379104459676	0.967529495684877	0.988852242026852	1.00658388122411	1.01556191733254	1.03856817956816	1.04552613966909	1.06561441498771	1.07885703613075	1.10118999930757	1.11207580549815	1.12430838863744	1.14260119979925	1.14944685397483	1.16672962713288	1.17963550933098	1.19613267750488	1.20668192358161	1.21386431670214	1.22362795779472	1.23619727987896	1.24068629793317	1.25179653714336	1.26402912028265	1.27693500248074	1.27951607162171	1.29646228466591	1.30039013075557	1.31497952884731	1.32204961604249	1.3247429911088	1.33933238920055	1.35145266641449	1.35852293244076
62	Athlete 1	Low	2015-10-19 11:17:00	2	60	1153.77	138.0799	2.07216742063418	0.247991081605888	0.511666666666667	0.503333333333333	0.411666666666667	1.64746200510389	0.918038936064807	0.942721861181599	0.97101168700725	0.9809299006579	0.997835979307816	1.00572561438422	1.01553121902504	1.03762198171934	1.05148492310834	1.05588062568511	1.07549165536705	1.08755141580117	1.09904759238704	1.11043115996308	1.12880259253838	1.14875180844921	1.15641586630656	1.16802483150196	1.18008459193608	1.19428571955397	1.20071000070499	1.21164277304231	1.22843624268239	1.23621290954957	1.24376435839709	1.25593690744073	1.26292477244	1.28028182592833	1.28321217457972	1.30124542092613	1.30981124886062	1.3220964069141	1.33347979489044	1.33855169032529	1.35027326453053	1.37213862960546
63	Athlete 1	Low	2015-10-19 11:17:00	3	60	1188.85	156.3416	2.14341685051675	0.281873423793371	0.475	0.473333333333333	0.38	1.63975055297925	0.921358059493158	0.933916929911907	0.94443920725807	0.963560393067752	0.971706765358095	0.976798067746264	0.993995884673302	1.00621526281552	1.01945311778733	1.03031470711673	1.04253426555224	1.04943589292641	1.07149892444832	1.07885308799566	1.090620110258	1.10340524876334	1.11449310617933	1.13112534303654	1.14492859778488	1.15895848120639	1.17434579285413	1.18532078666677	1.19901099751846	1.20806262244845	1.21971624022755	1.23453797180547	1.24766260258734	1.25501694642797	1.26757581684672	1.28318957687435	1.29043069652505	1.30694952889903	1.31928213123119	1.32403412163612	1.33998737394028	1.35164099171938
64	Athlete 1	Low	2015-10-19 11:17:00	4	60	1158.916	206.4201	2.09053591793211	0.372355402145744	0.511666666666667	0.515	0.42	1.66535214409662	0.906555446985187	0.925460204080197	0.937459739835744	0.946855386614408	0.959194411047094	0.976853955422503	0.979231278098385	0.988400538963229	1.00538092559718	1.01262581600096	1.02179525725299	1.02485155728315	1.03730386486633	1.04013395936986	1.04568068483922	1.05575566974652	1.0630005601503	1.06967957596313	1.08292432443828	1.08733912033854	1.09730082209534	1.10397983790817	1.11337566507401	1.12152609913307	1.13827991946602	1.15050584113539	1.15390181022987	1.1643164642015	1.17371229136734	1.18457971716661	1.19340948935431	1.20223908115483	1.21152162517018	1.21854012966014	1.23110572039383	1.24774625757628
65	Athlete 1	Low	2015-10-19 11:17:00	5	60	1123.522	221.6068	2.03402719347871	0.401197535481991	0.58	0.563333333333333	0.475	1.75331858783933	0.916427083010352	0.933696151700734	0.948465597467811	0.956191309688356	0.956872926281841	0.969597522268465	0.976300538038388	0.986639204387421	1.00072721460128	1.0117474975438	1.01788259000595	1.02538091565507	1.02731225319007	1.04299070212206	1.04480852741161	1.04639896612974	1.05821473999172	1.06605396445772	1.07537011539639	1.08139151457283	1.09354800621142	1.10400036584617	1.10911276185769	1.11558875313672	1.12354148984816	1.13456195383094	1.14524133795659	1.1480816786565	1.1613741979509	1.1676228026585	1.1720537631168	1.18046091089057	1.19182209264996	1.19648025863943	1.19523053769791	1.20647802617159
66	Athlete 1	Low	2015-10-19 13:13:00	1	180	1240.176	123.6392	2.23108511607516	0.222427767416431	0.468333333333333	0.43	0.341666666666667	1.65895564941674	0.940563776124008	0.965062291571564	0.987641626514233	1.01394652473734	1.03912236626297	1.05583118206096	1.09015173519368	1.11408590219318	1.1444551166861	1.16601837256132	1.19808099219977	1.22020859652304	1.24482008960062	1.27349589894801	1.29912347109304	1.32125125531699	1.34778192889946	1.37070001683151	1.38989236158243	1.41732631650302	1.43697039187334	1.45503385982748	1.47659711570269	1.50324076691518	1.52785208009207	1.54997986431602	1.56499527496848	1.59163874628028	1.61184734999935	1.6395069003786	1.66197343759194	1.671005171569	1.69076204466867	1.71029314240897	1.73580791682467	1.76346764710461
67	Athlete 1	Low	2015-10-19 13:13:00	2	180	1183.195	160.0372	2.13123869838598	0.288268183876146	0.5	0.465	0.375	1.67577553071368	0.920941277533134	0.938236050045318	0.946148613362666	0.967965082217852	0.977573349210977	0.991816071257645	1.00854560921124	1.01623229485603	1.02957078570954	1.03861381814407	1.05602152949253	1.06947313930806	1.08235951456499	1.10055851827033	1.12203563023947	1.13718276360504	1.15108648901714	1.16159898720342	1.18804991111215	1.2027447487554	1.22116999038477	1.22908255370212	1.24174287116076	1.25575953540914	1.2709066687747	1.28910567248004	1.30572245172309	1.32482568662159	1.33635571508878	1.36054570076314	1.3788578234305	1.38337933964777	1.41050843695136	1.42113405409966	1.42915973637902	1.44577633549634
68	Athlete 1	Low	2015-10-19 13:14:00	3	180	1193.11	91.19491	2.13649167024735	0.163301929900811	0.246666666666667	0.445	0.145	1.63330651500039	0.956668219753108	0.997235614371195	1.03521832519916	1.06960496980339	1.10140710968663	1.12073565226819	1.1524253367392	1.17782199485324	1.19928557864511	1.22434522866071	1.2389538671727	1.26154128881041	1.27367769894452	1.28929789895924	1.31469455707329	1.33166314762006	1.3549247645238	1.36773536992393	1.38155753682679	1.39931277805183	1.4097636104863	1.43414888616675	1.45594965712619	1.48168350240782	1.50022539431111	1.51989094499112	1.54686090446169	1.57090917204368	1.58945106394698	1.6122630382709	1.64103103085334	1.67114759303695	1.68631815047186	1.70688262817323	1.7273348295315	1.74846140522492
69	Athlete 1	Low	2015-10-19 13:14:00	4	180	1150.06	28.18889	2.05855418349238	0.050456808720855	0.508333333333333	0.495	0.41	1.70234181522427	0.924822194051533	0.94695103399004	0.963014078737845	0.989186424146075	1.00502482970112	1.03389320341324	1.05141649241169	1.08196992856259	1.10690684790831	1.12926014804421	1.15307387142612	1.17419156650414	1.19856697736564	1.22844631694288	1.24630647523279	1.27090652528705	1.30145996143795	1.3245995882462	1.34987355587876	1.37278854349425	1.39862419860639	1.41918020620482	1.4405225404756	1.46287601960687	1.48376907549212	1.50264037864252	1.52454440039289	1.54274160696962	1.55824296423783	1.57610312252774	1.59351418142749	1.61317163225487	1.63631125906312	1.65742913313651	1.67023446210083	1.68921799534991
70	Athlete 1	Low	2015-10-19 13:14:00	5	180	1211.56	130.2285	2.17677042173678	0.233977307658844	0.305	0.44	0.173333333333333	1.61151354935766	0.947007604838181	0.991994720576528	1.03980062788497	1.08726840237839	1.1231228777764	1.16461475664786	1.1984398961555	1.2238084812861	1.24906441536728	1.26766818819646	1.27973245082306	1.28717388808803	1.30859627282055	1.32438125407963	1.33791141768273	1.3460293002445	1.35888283888406	1.38334949695228	1.39000183787103	1.40815464716901	1.42315017274838	1.43025347719833	1.44017539355162	1.46340199174242	1.4891088893548	1.4979033968801	1.51143338081646	1.52981167188004	1.54277786156902	1.56904855342877	1.58145112853714	1.61155536974554	1.62395776518716	1.64943918103394	1.66793030281369	1.67897962799497
71	Athlete 1	Low	2015-10-19 16:06:00	1	360	1224.164	187.3261	2.18645289292609	0.334579103180261	0.511666666666667	0.456666666666667	0.361666666666667	1.67470368457349	0.925941449372863	0.939391691460908	0.95127286366417	0.974026073768015	0.990054341435679	1.00249580643673	1.02367994665579	1.04026850712124	1.05876263464427	1.07097994680463	1.08230064760226	1.09519041828468	1.117495501315	1.13946408717253	1.16042407455091	1.17286553955196	1.18676426592921	1.21108672452568	1.22890821491882	1.24684187103621	1.2596196546022	1.26387891579087	1.28237286470605	1.29772867385166	1.3145413871578	1.33438061033276	1.34256281414515	1.36072062310322	1.36979943827834	1.38739695443863	1.40308890354135	1.42561796080451	1.44400010121111	1.46126112019861	1.47134889106857	1.47964326060521
72	Athlete 1	Low	2015-10-19 16:06:00	2	360	1186.574	128.1482	2.10974483796392	0.227849256299538	0.498333333333333	0.465	0.38	1.61889619794072	0.91417321580236	0.928343807256486	0.941287035847743	0.952779583054363	0.970632263097098	0.990939846666943	1.00153983099197	1.01381345962067	1.02921141393766	1.04762203468208	1.06960308475422	1.08678634263576	1.1085442519875	1.1309717613018	1.15217172995186	1.16221395137659	1.18508756433031	1.1928982007497	1.20930037720916	1.22570237586726	1.23183936798298	1.24589830017622	1.26062683233203	1.27133847591794	1.28640163025366	1.29532797027502	1.31574703530438	1.32299955322072	1.34442284039255	1.35491116545669	1.36930489763122	1.38604187407197	1.40266719125183	1.41773052338892	1.43535988490988	1.44953047636401
73	Athlete 1	Low	2015-10-19 16:06:00	3	360	1172.956	159.9022	2.09622874124504	0.285766548300459	0.57	0.51	0.423333333333333	1.70087432023953	0.917628440258433	0.92895564861728	0.94162874707348	0.951946761250975	0.967760210363224	0.980321076847424	0.991424178688931	1.00645236142384	1.02047152869072	1.02753696024017	1.03796702767633	1.04492040596711	1.0509766433352	1.06353768853274	1.0694815152155	1.08922040264781	1.09864109718929	1.11871614439761	1.1246601497937	1.1415950250593	1.15213732446747	1.15707195696888	1.17602557802385	1.18611912825734	1.20081115121624	1.20911024089104	1.22122271562723	1.2366996475368	1.24656891253963	1.25901772576516	1.27135448573202	1.28705570287226	1.30488771906055	1.32608437113555	1.33875746959175	1.34537450939318
74	Athlete 1	Low	2015-10-19 16:06:00	4	360	1162.539	208.7883	2.0667335995272	0.371178768882734	0.561666666666667	0.535	0.443333333333333	1.69593819357295	0.909811387715366	0.918848177219302	0.928665765816355	0.936921578449604	0.949416675047891	0.953656314568073	0.966039766851589	0.97976223980208	0.982328103488543	0.989691472713904	0.996273865068577	1.00419474475751	1.01378922250259	1.0230491228585	1.03677159580899	1.04502740844224	1.0562953064659	1.06722862710038	1.08039323403215	1.08898362405458	1.09612388242796	1.10884208987822	1.12033327653142	1.13784881174301	1.15357946013882	1.156703189844	1.17109499535041	1.18236307115163	1.18872217487676	1.19954402897405	1.21259699159105	1.22643093107874	1.23446345508245	1.25008245916348	1.26268937785412	1.27061043532062
75	Athlete 1	Low	2015-10-19 16:06:00	5	360	1153.565	140.2599	2.02239593283184	0.245899495303169	0.523333333333333	0.506666666666667	0.41	1.56944893186746	0.920433357992648	0.936276232322418	0.947168328954596	0.950908893172728	0.963671271913972	0.974343170352581	0.983254885778908	0.99359683756123	1.00382869024677	1.01670099276776	1.03936527753826	1.04695668038834	1.06235950896504	1.07622200208896	1.0864538547745	1.10427728562715	1.11604929844844	1.13068195929875	1.13816326305205	1.152025931493	1.16115766979586	1.17612045261949	1.19031306771673	1.19636413511403	1.20615576672947	1.22485928908826	1.24609316218573	1.26842732498291	1.28283996295668	1.30121336334216	1.31188526178076	1.33454937123423	1.34863206255171	1.35886391523725	1.37679709455263	1.38867938178773
76	Athlete 1	Low	2015-10-20 10:30:00	1	24	1291.469	189.1671	2.28703319805916	0.334991732422983	0.4	0.403333333333333	0.298333333333333	1.54372807369523	0.925960420867655	0.935739559760127	0.950741547215775	0.966965971304916	0.981856747663094	1.00274849609127	1.02030656791137	1.03553062338649	1.0520885036803	1.07820310067165	1.09398303454638	1.10331768322444	1.11898640600171	1.13032126064461	1.14910159201047	1.16254786371569	1.17143802217934	1.19566344721558	1.21155441510005	1.21911110292048	1.23944697294903	1.26033889846494	1.27245152243919	1.29412121728645	1.30756731190393	1.32523641773377	1.34312776867081	1.35579609395694	1.36846441924308	1.38768924082335	1.39902409546625	1.41402626000963	1.4299172278941	1.4554763006613	1.4698113757076	1.49170331566206
77	Athlete 1	Low	2015-10-20 10:30:00	2	24	1258.901	144.2995	2.23734854071165	0.256452473824725	0.243333333333333	0.411666666666667	0.145	1.56035104907625	0.925152217126106	0.952587217513718	0.976230333673371	0.998200727000556	1.01715997041799	1.0415836431735	1.06400011961899	1.08195540943671	1.10058000165424	1.12623066956863	1.14909322913242	1.174074594647	1.19704858612919	1.21556174642832	1.24176992937941	1.26831276353041	1.29429790492235	1.32362884742395	1.34437242331461	1.3708034701025	1.390320406279	1.40660279554188	1.43927953915313	1.46225353063532	1.48032043009379	1.49359184716929	1.51968859820199	1.54879649914443	1.5706551051085	1.59519056522712	1.62329469029219	1.64749549921091	1.67247686472548	1.69154754006131	1.71820180613071	1.73783017422561
78	Athlete 1	Low	2015-10-20 10:30:00	3	24	1294.293	34.92271	2.2819920602538	0.0615728795122481	0.221666666666667	0.408333333333333	0.131666666666667	1.50522934716167	0.93307797734047	0.958082525304895	0.979878373731846	1.01240632506808	1.02811712227591	1.05234713224	1.08244092203909	1.10346240877757	1.12647533797309	1.15313933316245	1.18821199357195	1.21399090322485	1.25426370562887	1.2834724098915	1.31633218014798	1.35018793610077	1.38736258650345	1.42575449398655	1.45164412748744	1.47841867021293	1.5037550370976	1.52698923767724	1.55752574655643	1.57412162930072	1.60167071002655	1.62767106737543	1.65024145380271	1.68133105298626	1.70213126834062	1.72237821707876	1.73499121490896	1.75833596302472	1.78112709190055	1.79086479592026	1.80679633557662	1.81985046568017
79	Athlete 1	Low	2015-10-20 10:30:00	4	24	1175.88	123.7795	2.09466065320536	0.220495329730442	0.5	0.486666666666667	0.396666666666667	1.68635592404099	0.949995442698089	0.97268759977448	0.995156018562915	1.03003264928281	1.05697244925437	1.0718396447264	1.0888307507138	1.11465274992348	1.12728434387174	1.14516969046865	1.16875608815455	1.18328785433022	1.20866291137072	1.21358123472302	1.23202557076866	1.24756344669783	1.26064216095084	1.28489923909387	1.30747952702628	1.32301740295545	1.34861602014832	1.36560694800015	1.3802505833198	1.40271918024381	1.42831761930111	1.45134502753828	1.47683177558717	1.48767471018083	1.51092585670596	1.52925832360763	1.54692011005216	1.56335222659083	1.57710162130098	1.59275136637412	1.61052502196263	1.63455836181771
80	Athlete 1	Low	2015-10-20 10:30:00	5	24	1171.864	95.66665	2.09945997485945	0.171392160356396	0.55	0.51	0.411666666666667	1.68038083662279	0.933287805516134	0.949701683233742	0.966452731789664	0.978594465080914	0.996807065017789	1.01142222051613	1.02648705656929	1.03548084682122	1.04065235235721	1.05852778145578	1.07685289110916	1.07741490222488	1.08775791329686	1.09798859380794	1.11226622015677	1.12047333817117	1.13239005202941	1.14250822282399	1.14857926862521	1.15937178109641	1.16454328663241	1.18196903517615	1.1941107684674	1.20377925870716	1.22277888919276	1.23761870581291	1.25144683076253	1.26741102792532	1.28551129730129	1.2965288292055	1.30338654724425	1.32249868744636	1.34071128738323	1.3585867164818	1.36825502756596	1.37972241918058
81	Athlete 1	Low	2015-10-21 10:13:00	1	48	1279.59	127.4409	2.2808760500546	0.227164088971783	0.423333333333333	0.418333333333333	0.34	1.69098392724857	0.939724176782276	0.962472510350682	0.986112987858203	1.01242989718307	1.04108830556572	1.06996988362106	1.08547001559181	1.09996641878711	1.12940574277361	1.15784115973412	1.18092406956101	1.20434155564639	1.22608633868988	1.24627000352782	1.26255069460135	1.28819845140924	1.31217350517525	1.3394937867745	1.36235370517924	1.38119924323378	1.39870647625437	1.42301610627886	1.43662054378559	1.46003802987096	1.48680092204012	1.49683696204092	1.51211392433899	1.53162843665996	1.55972945561252	1.57511818099747	1.5874958983066	1.61381280763146	1.63132004065206	1.64871586708685	1.67257933601651	1.68428825730974
82	Athlete 1	Low	2015-10-21 10:14:00	2	48	1249.875	100.04	2.22417211000728	0.178022744582561	0.418333333333333	0.418333333333333	0.323333333333333	1.62484092951748	0.927349553816112	0.93859324543317	0.961192204297886	0.986017693130832	1.01039776919919	1.04323855237589	1.05815605403084	1.07930773282589	1.10758423633866	1.1338568272897	1.16001819851327	1.17727344986393	1.1965326137763	1.21490113011107	1.23349244180391	1.25308562080183	1.27156553481563	1.28870956643881	1.31520477479636	1.33401870389572	1.35238722023048	1.37565403131473	1.40092493291226	1.42664089137125	1.44768135043883	1.46449136697646	1.48553164809248	1.51013434156735	1.53072956582191	1.55188124461697	1.56390418613259	1.58360876280955	1.60999275143963	1.63682197488273	1.66498708071646	1.6850254945274
83	Athlete 1	Low	2015-10-21 10:14:00	3	48	1229.48	97.66279	2.18995932469569	0.173957720041234	0.258333333333333	0.438333333333333	0.145	1.61870228433015	0.917868296144031	0.935474288069958	0.953860270876815	0.966897643002573	0.976257889815271	0.99130108000683	1.00834991014341	1.02461874939907	1.04166775765642	1.05671076972721	1.07008247455073	1.08501416113611	1.10262015306203	1.13292918441596	1.15042385085648	1.17315562437192	1.19967620492738	1.21494222421053	1.23990264488335	1.26118594024312	1.28246923560288	1.30308368744634	1.32581563908256	1.34598461086364	1.36659924082788	1.39011100522425	1.41306578595205	1.43490606498038	1.45340355139342	1.4785869792786	1.49708428757086	1.5122389813686	1.53708789843525	1.56015418276923	1.5743057003529	1.59770613926387
84	Athlete 1	Low	2015-10-21 10:14:00	4	48	1178.87	114.366	2.09348271891906	0.203095544573954	0.51	0.481666666666667	0.39	1.66005300370255	0.927432893697681	0.944430509374054	0.968093557233102	0.979758507512406	1.00708777393093	1.02564066895552	1.04419338639626	1.05841359067664	1.07807727267577	1.09696349258465	1.11318329100307	1.128514282258	1.15151103551617	1.1681751487244	1.18739451593372	1.20572507597955	1.218723325796	1.23983111965397	1.25538444588766	1.28015845830511	1.3019330795155	1.3299289957026	1.33992749914431	1.35603613007335	1.37925504072643	1.39325291002805	1.40858407886683	1.42713679630757	1.44113484319305	1.46035421040236	1.47868477044819	1.50123703133269	1.51134670226378	1.53612071468123	1.55778416840224	1.57233751998307
85	Athlete 1	Low	2015-10-21 10:14:00	5	48	1195.636	81.89792	2.12553916273321	0.145593839852925	0.486666666666667	0.455	0.368333333333333	1.63972495247563	0.933323415081324	0.955788812910981	0.976696903745403	0.993712615965594	1.0174012819955	1.03363851849285	1.0635551680803	1.07934761210024	1.09569613560432	1.11493616576108	1.13595554360224	1.16420395473726	1.1897832554583	1.21780909257985	1.23849496495034	1.25617804366141	1.27330504288834	1.29888434360938	1.31901395872096	1.33658592820006	1.35805009851863	1.37061735264045	1.39019106604265	1.40976477944486	1.42744768038116	1.44746636403554	1.47460261620227	1.49339785388163	1.51886586759593	1.54322172234195	1.55912527559386	1.57714203755037	1.59938486136655	1.61450993889561	1.63641907946635	1.65476934689353
86	Athlete 1	Mod	2015-10-27 10:27:00	1	1	1284.731	196.7476	2.28023309891139	0.349201809290333	0.288333333333333	0.41	0.188333333333333	1.66425983822384	0.925826844243479	0.941866007670098	0.959909889037841	0.974834965300542	1.00323753221038	1.01470977245478	1.03453598030015	1.05480732604692	1.07262863846397	1.0902270269559	1.10091956592405	1.11807246154018	1.13689604418418	1.15850422353278	1.17732780617678	1.19503747914407	1.20918303161771	1.23257318246953	1.25919360038894	1.28392040735537	1.30374643771354	1.32646834925165	1.35308876717106	1.3743627381192	1.40365611329344	1.42058626247167	1.44653826359017	1.4634682352812	1.48496513015444	1.5112513396734	1.53118865450692	1.55569271503545	1.57774638725985	1.6005795832733	1.61628453829947	1.63978615111383
87	Athlete 1	Mod	2015-10-27 10:27:00	2	1	1229.946	255.1098	2.18319133229545	0.452827607182449	0.48	0.443333333333333	0.363333333333333	1.62874619858553	0.914324817018346	0.917220956342978	0.928694396749054	0.936380277648572	0.95030432479134	0.963782839346167	0.967347277552709	0.976035873029626	0.980602848310543	0.995640904426183	1.01836484144134	1.03128635150973	1.04175707733841	1.0589116795013	1.06915963903601	1.08453175584109	1.10046069962959	1.10881523441706	1.1260809534724	1.13989352871667	1.1502531376529	1.16128086796801	1.17587321399269	1.19079962070681	1.21040482960639	1.22889585203007	1.24326543176078	1.26320452384678	1.27412095976642	1.29316898667654	1.31199424729269	1.32792319108119	1.34095617304808	1.35833336400191	1.37782692349997	1.39386733918696
88	Athlete 1	Mod	2015-10-27 10:27:00	3	1	1246.2	203.3369	2.21473994322882	0.361369245997693	0.475	0.438333333333333	0.356666666666667	1.66185266999176	0.918227768248987	0.927038388328068	0.939306540552513	0.949678603830215	0.961277642277877	0.972430427154889	0.983025350638723	1.00466180661596	1.01692995884041	1.03711657944156	1.05830678184815	1.07135547795244	1.0900922631775	1.10102201012892	1.12154309875873	1.13314195948693	1.15422073179046	1.16771550374594	1.181545099169	1.19236323829789	1.21121145362601	1.22849822575552	1.2544843655805	1.27600921373521	1.3031103654687	1.32340859389238	1.34247966942663	1.36645811248234	1.38675634090602	1.40671992358158	1.42311436628924	1.45133088537016	1.46460279711951	1.48780051857591	1.51010608832994	1.53073878478228
89	Athlete 1	Mod	2015-10-27 10:28:00	4	1	1216.328	151.062	2.16624194721701	0.26903667516533	0.461666666666667	0.44	0.36	1.65180499041221	0.92140706775955	0.940295308098837	0.959630571550929	0.977624587567749	0.989471768638219	1.01651880412519	1.03350710718663	1.05518950912624	1.07161876615138	1.09341301291761	1.10872471216075	1.12772479732667	1.14862464167357	1.16605996784782	1.18003059775254	1.20595989736064	1.22417760303072	1.24753643069177	1.25714831810136	1.27458346617875	1.29604235656195	1.32297754722229	1.34678339799615	1.36790711009317	1.38847177615391	1.40892459738801	1.43161289037985	1.44647756651018	1.46212462213635	1.490736416615	1.51051870317989	1.53298348461533	1.55086583390238	1.56953056268527	1.59199516602385	1.61725410905961
90	Athlete 1	Mod	2015-10-27 10:28:00	5	1	1223.859	145.8533	2.16893980062666	0.258483230031188	0.511666666666667	0.465	0.386666666666667	1.69081241637058	0.913318707686107	0.925997479604803	0.932336688342771	0.945571226506988	0.956359046308431	0.972930308602322	0.980603994326506	1.00106774699559	1.02175373527434	1.03665663550339	1.05055841216071	1.06345941968907	1.07836231991812	1.0952669356265	1.11050354371279	1.1229595483577	1.13441478387362	1.15187552027028	1.17133832658902	1.18401674406495	1.19447103323053	1.20781686642096	1.22416553866243	1.23628801267147	1.25352633623709	1.27120966268616	1.28155265682553	1.29801244687184	1.31669671967126	1.34049666480588	1.3557330956708	1.36930151891364	1.38820802732272	1.40288851472073	1.42157261029878	1.43825481317612
91	Athlete 1	Mod	2015-10-27 11:12:00	1	P	1229.85	264.427	2.17900684605793	0.468502860741197	0.478333333333333	0.466666666666667	0.371666666666667	1.61053683047591	0.928706767897049	0.935822713090221	0.945384936083411	0.950944207361108	0.962618730197263	0.98140955257986	0.98885894420018	1.00153433784768	1.00453641875183	1.01976900277289	1.03133243585887	1.04022758882113	1.06124180079686	1.0655781989395	1.07892066261794	1.09437560331597	1.10616157025557	1.11994874728796	1.13762760910903	1.15430560011876	1.16509087342364	1.17531998927113	1.18821773959561	1.20378377004382	1.21712641089889	1.22791150702713	1.24681324198327	1.26048932926548	1.27661151717109	1.2902876044533	1.30251810757022	1.31430389733318	1.32653457762673	1.33976577437836	1.35688865591868	1.36667305841221
92	Athlete 1	Mod	2015-10-27 11:12:00	2	P	1216.232	254.2607	2.13875594619588	0.447119944228509	0.465	0.466666666666667	0.36	1.52873166814199	0.915799043309683	0.929483063522042	0.943387776719989	0.947360426311556	0.961927394317251	0.972962922851571	0.991833667852707	0.996579006670309	1.00297963080531	1.01136666766159	1.01831893633507	1.03299633875906	1.04634923156754	1.05341193465931	1.06433720462633	1.07647619808858	1.09082247310869	1.10395467293159	1.11565228042267	1.13121245478901	1.13154340634189	1.14942094498239	1.16431904039196	1.17480274853682	1.18098267968624	1.18914884770594	1.20492971505786	1.21375813788532	1.22975969822283	1.23781560767523	1.25138936932029	1.26661841628275	1.27268791301388	1.28317162115874	1.29475897008252	1.30402877888115
93	Athlete 1	Mod	2015-10-27 11:13:00	3	P	1218.805	257.0847	2.16809996832894	0.457321171087954	0.456666666666667	0.441666666666667	0.355	1.53823751019919	0.931985469781409	0.947391048324096	0.957326412835327	0.974183018526873	0.989811667811826	1.00733801939224	1.01682688664422	1.02475283560151	1.04484681325359	1.0459630564017	1.0542239672471	1.06494079090568	1.08202064522684	1.08525801718738	1.09363046340391	1.10870090217113	1.11785498542237	1.13147404126602	1.14096308640537	1.16016389165161	1.16831308923852	1.17936487478521	1.19309564388735	1.20950575231966	1.23049272449022	1.24154451003691	1.2525962955836	1.27068067979439	1.27793688286281	1.28921191703913	1.30048677332808	1.31511071483606	1.33353023882231	1.34770768307105	1.36590395842768	1.38119764582452
94	Athlete 1	Mod	2015-10-27 11:13:00	4	P	1229.097	293.8591	2.18585505454413	0.522605944900028	0.523333333333333	0.455	0.36	1.56291553541694	0.906303849924195	0.914004601753938	0.926281237387272	0.93632559577604	0.943468278294642	0.955186844616834	0.968133056718124	0.980744391664258	0.99235127298728	1.00139135559529	1.00406983930947	1.01980622012411	1.03197099291592	1.04413612139244	1.0516136810662	1.05976081720791	1.073041728622	1.08877810943664	1.09938053713655	1.10473750456492	1.1142239714849	1.12839782936529	1.1390002570652	1.15529452934862	1.169691579385	1.18308417579826	1.19145468193831	1.20027139454798	1.21198996087018	1.22493617297147	1.2384404543839	1.24614102837129	1.26902009170453	1.28207781096263	1.28698857192138	1.30473368213989
95	Athlete 1	Mod	2015-10-27 11:13:00	5	P	1247.923	224.9541	2.233527567959	0.402621943722013	0.423333333333333	0.44	0.335	1.60969300214262	0.929508706373052	0.94040373143825	0.954331207831288	0.970055818367208	0.981400082223227	0.995439778824172	1.0026281364161	1.00633480388937	1.01296152350297	1.01857754532703	1.03216800313715	1.04149051345488	1.0528347773109	1.06215710864903	1.07507370827292	1.09180937455758	1.10809544409223	1.11842883117911	1.13089619201218	1.14684542194351	1.15920038358907	1.17009540865427	1.18334902686108	1.19761334285743	1.21176561762548	1.22872572432596	1.24433793567437	1.25478372194875	1.27095757127549	1.28713142060223	1.29993562103862	1.30959514993926	1.3234104061244	1.34048273303278	1.35867851487741	1.37361668906
96	Athlete 1	Mod	2015-10-27 11:42:00	1	30	1309.642	224.6076	2.31704462156458	0.397380224170063	0.366666666666667	0.395	0.253333333333333	1.45171430646302	0.928535407255302	0.94296887970593	0.954182725875237	0.973279508004021	0.990821676651436	1.00358978245814	1.01424844743881	1.02524025651706	1.03834150642135	1.04877813431096	1.06787473951776	1.08219728188385	1.09252280276695	1.10751145640621	1.12760749390575	1.13871023306853	1.15070112059555	1.17157437637477	1.17768083868381	1.18323211980421	1.20066353528907	1.20998980080141	1.22331308779676	1.24074432635963	1.25628816118753	1.26594757079746	1.27671734278465	1.29714634745978	1.29870060709718	1.31191296400798	1.33078770904571	1.34644247395815	1.36132019751287	1.37131257429839	1.38474696830025	1.40462079178674
97	Athlete 1	Mod	2015-10-27 11:42:00	2	30	1196.181	211.4291	2.13086505338987	0.376637716582751	0.48	0.478333333333333	0.373333333333333	1.56322218130092	0.921507781450648	0.931233637263433	0.942748008788809	0.956162945467336	0.967901059595802	0.974384963470992	0.977179786480439	0.991600674177792	0.999314271674895	1.00870469172206	1.02122537054429	1.03564643638066	1.04157151816517	1.05219163183425	1.06583013297686	1.07410273070365	1.08192802136329	1.08639966692279	1.09903203890756	1.10674563640466	1.11524179859553	1.13603489700554	1.1510149630716	1.16118794781254	1.17516170658174	1.19237777356657	1.19696111228861	1.20679883940294	1.22390285694721	1.230722018449	1.24145400341963	1.25922871435612	1.27096682848459	1.28527620115842	1.30215665423862	1.31232963897955
98	Athlete 1	Mod	2015-10-27 11:43:00	3	30	1174.907	288.6805	2.09880213399513	0.515686134683666	0.515	0.48	0.375	1.53142613226134	0.912081561297983	0.921610341314748	0.936183611956037	0.946160767321347	0.95826797354564	0.9674602040976	0.974746928736044	0.987414514828219	0.996158548667232	1.00748100871377	1.01700978873054	1.02788369479294	1.02978937934205	1.04077546855938	1.05557310551054	1.05893627789582	1.07194005618161	1.07866622231657	1.08516820077726	1.10030202992203	1.10444994848507	1.11711753457724	1.12081689915613	1.13393303923245	1.14805793452519	1.15186930362342	1.16005277895896	1.17059049282775	1.1782135882954	1.18527594662397	1.19715896517399	1.21229279431876	1.21419847886787	1.22383926340398	1.23078979584881	1.23830052952593
99	Athlete 1	Mod	2015-10-27 11:43:00	4	30	1181.119	278.7652	2.11484604487178	0.499141475725894	0.513333333333333	0.478333333333333	0.376666666666667	1.53220790247424	0.914894253489977	0.922984649435812	0.925569121263941	0.942423874078507	0.953098562798028	0.956806601255055	0.960851799227972	0.96545887004256	0.97523452640452	0.984673381359475	0.993213203956869	1.00231472034149	1.00849478443654	1.0191696522105	1.02568669676699	1.03400180603861	1.0398448896722	1.04939601176283	1.05568852204798	1.06400345226515	1.07894805228337	1.08220666408884	1.08939802767711	1.10164588873153	1.11085985130627	1.11838837441043	1.12928795551018	1.13737817240157	1.1438953960125	1.1579411427276	1.1622110540263	1.16603135961899	1.17872864732497	1.17591964122551	1.18839221560571	1.19401058591353
100	Athlete 1	Mod	2015-10-27 11:43:00	5	30	1231.386	233.5816	2.21437283736988	0.420044364926511	0.356666666666667	0.438333333333333	0.24	1.54736424170388	0.915459724240971	0.930581613418473	0.940512596874818	0.942769614047486	0.952587665722743	0.961277118897828	0.969966572072913	0.971885153557671	0.985427256593678	0.994793760972261	1.00145206053685	1.00212911174035	1.01578396672977	1.02345793301345	1.03451733514229	1.03530731812687	1.04647947220913	1.06261720793339	1.06622832751305	1.07119390915506	1.08530013161348	1.10380763646382	1.11373861992017	1.12445940653342	1.13574467222444	1.14872229618268	1.16542433115703	1.18596316944554	1.19442693888613	1.20582495653056	1.21214464057956	1.22704102585024	1.24690263310758	1.2522066504375	1.26473308675442	1.27376115544509
101	Athlete 1	Mod	2015-10-27 12:13:00	1	60	1240.379	262.656	2.21328538300103	0.468673434133856	0.431666666666667	0.431666666666667	0.321666666666667	1.50741443040449	0.917256020678902	0.931701146313524	0.941443228536434	0.951633185667846	0.959695469329544	0.969325493607219	0.986234288111041	0.996200307788202	1.01210111609357	1.02128326546274	1.0362883239511	1.05342087747295	1.0562201848692	1.07447260409853	1.08309482061397	1.08488649868419	1.0941807059986	1.11153719697471	1.12284701981359	1.12945362080455	1.14009163128068	1.15274507884508	1.17211718534566	1.18096333931535	1.18678624843453	1.20235106134041	1.21623643255752	1.23236099988091	1.23941583265281	1.248709861531	1.2610273136959	1.27144138671779	1.29204523843486	1.30122738780403	1.31690425865515	1.32922171082005
102	Athlete 1	Mod	2015-10-27 12:14:00	2	60	1200.906	268.053	2.14546186137381	0.478886347746479	0.508333333333333	0.471666666666667	0.375	1.58169895045258	0.911870867459249	0.924988151097406	0.941917366704937	0.942926580919447	0.9535771942337	0.962994919020013	0.969273164006082	0.973197290439381	0.974430536274531	0.982278431833919	0.991247557418137	1.00402861497173	1.0092980030505	1.01535221641593	1.02006098948228	1.02678783367044	1.04461389037496	1.05403143650766	1.06042205461126	1.06513082767762	1.07723907575487	1.08262047964396	1.08620820133909	1.09719539804512	1.10784619001297	1.10762197973873	1.1153578594878	1.12847532177956	1.13475356676563	1.14080778013106	1.14977690571527	1.1646882288546	1.17376937024914	1.1854291977779	1.18677463807698	1.19787385059332
103	Athlete 1	Mod	2015-10-27 12:14:00	3	60	1166.265	270.877	2.0836679268425	0.48395323277241	0.501666666666667	0.465	0.371666666666667	1.53134969119405	0.916508733766031	0.932653848259305	0.942632456984595	0.949359602911927	0.961019953453646	0.975819745958424	0.986695236009378	0.995440543581072	1.00586759296919	1.02369462794051	1.03670030047073	1.04398808655741	1.06686034697802	1.07728739636614	1.09287204936168	1.10980202434572	1.11518366962294	1.12841374114619	1.1411953720066	1.15834956732206	1.1688888162067	1.18245512889626	1.19770336206387	1.21059701375918	1.22124828347872	1.24064503943157	1.25421135212113	1.26598390215937	1.2842591991319	1.29984385212745	1.31341034347863	1.33448866258629	1.34480351247789	1.36050018630834	1.37956052243325	1.39649049741729
104	Athlete 1	Mod	2015-10-27 12:14:00	4	60	1145.493	302.2545	2.04266292688751	0.538985451360175	0.63	0.523333333333333	0.431666666666667	1.59907423977922	0.922934246489585	0.928305653620288	0.929089020977209	0.931215329277671	0.944979626920746	0.957401161942011	0.965346464913779	0.970158476779592	0.976537045037518	0.980901469362728	0.982691997846872	0.991980063440452	0.996792075306265	1.00854222901662	1.01548037086117	1.01861366196712	1.02521602399535	1.0319303720696	1.03204235811561	1.04446389313688	1.04770917028885	1.05811638305566	1.06192123379425	1.06673306733834	1.07210465279077	1.07926658840562	1.08900241986153	1.08687611156107	1.09403822549765	1.09862626527143	1.10668355428921	1.11776214836694	1.11787413441295	1.12156699910553	1.13096705074512	1.14652205519407
105	Athlete 1	Mod	2015-10-27 12:14:00	5	60	1176.494	272.8224	2.09998112595523	0.486973916346202	0.531666666666667	0.506666666666667	0.405	1.59424658644867	0.914084946005488	0.913972851243671	0.924390167309286	0.936487833833105	0.941864455513795	0.948361310833289	0.95665043287796	0.961803043529859	0.973564604263069	0.970652282393931	0.979165236972551	0.983309887242308	0.979389426496186	0.985998198082654	0.995183364242492	0.998095864606473	0.99899190872164	1.00179213582896	1.00313638049655	1.00660881918509	1.00918521375846	1.0197146245859	1.02677141822995	1.03450042345522	1.03674071223798	1.04088536250774	1.05040645596334	1.05735133334042	1.05813546118861	1.06228011145837	1.06564045538509	1.07549783312615	1.07874626078589	1.08020242172046	1.08109846583563	1.0882673542415
106	Athlete 1	Mod	2015-10-27 14:12:00	1	180	1253.163	224.9849	2.19930889959809	0.39484990607382	0.478333333333333	0.44	0.355	1.59391880888503	0.905878242510063	0.928235793654368	0.940020309634349	0.95411757285303	0.959624255969487	0.983633794498666	0.998612246356405	0.998502207464414	1.0207495442161	1.03231380691147	1.05048601914635	1.06920912784368	1.08705104790195	1.09531133582757	1.11238210613878	1.12769102567374	1.14388095834714	1.15610598089634	1.18132700024117	1.190137833628	1.20192234960799	1.20952170217916	1.22449997853627	1.24575626325754	1.2534656547207	1.26921508082488	1.28463386375121	1.29928202343235	1.31106653941233	1.32428278949258	1.3349658635489	1.35743345358519	1.36888767738857	1.37890999159106	1.39697216493394	1.41855874183181
107	Athlete 1	Mod	2015-10-27 14:12:00	2	180	1227.433	301.4832	2.16443478188801	0.531630422381424	0.575	0.456666666666667	0.37	1.57116225839787	0.907988954872731	0.916399234903279	0.927022560901526	0.940523375672753	0.941519334527379	0.952696186525037	0.962323553668657	0.974828233246934	0.98124659556823	0.986779739502447	0.993640711017284	1.0096864404822	1.01809672051275	1.02573234628544	1.03325740792891	1.04963518245815	1.0611439031818	1.07198888645346	1.07663645932395	1.0975515952711	1.11160540702676	1.12477417673367	1.12499548133044	1.14259051931107	1.15177545359948	1.15575911267966	1.16660409595133	1.18043660311022	1.1917240192371	1.20135173905737	1.21396698276487	1.22945953890702	1.24008304124359	1.25303033001541	1.26132986957841	1.27826099376873
108	Athlete 1	Mod	2015-10-27 14:12:00	3	180	1202.206	345.6	2.11857449419624	0.609029854446094	0.545	0.495	0.408333333333333	1.60957987494859	0.903529271614862	0.91215525608977	0.909611640083093	0.924762491279853	0.929738878449906	0.935710754522669	0.945000222042134	0.951967410793691	0.96634411032651	0.970546345832621	0.975633577845975	0.985586528409997	0.991005413833671	0.998525593234317	1.00936318785775	1.01323376995354	1.01157515045411	1.01931631464569	1.02727881607604	1.0331398473055	1.04220833003403	1.04441994018255	1.0533777542917	1.06753329280966	1.07538512562063	1.08390044147615	1.09075696160833	1.10126290282144	1.10789843816268	1.11143719062423	1.12282795212067	1.13222808825952	1.14207054642807	1.14671510396389	1.15987532980306	1.1735883700674
109	Athlete 1	Mod	2015-10-27 14:13:00	4	180	1217.016	284.8532	2.13353649834569	0.499372809289741	0.561666666666667	0.481666666666667	0.381666666666667	1.56994018065545	0.905878396049035	0.912479299387381	0.921830622943912	0.932942222452435	0.940423176112363	0.951204669095878	0.962756118456363	0.975407981336482	0.98376916062682	0.993450415399529	0.997300898519691	1.00335185806146	1.01941400359212	1.02964537747024	1.03899652571794	1.04460728479009	1.05263853286425	1.06011966183301	1.06650037728213	1.07805200195144	1.09235404683894	1.1070959415784	1.10819600448038	1.11523710828835	1.12909895270622	1.14208074680252	1.15473260968264	1.16485388961614	1.16980461094711	1.17651543292124	1.18597667511355	1.2058894790732	1.21392055183853	1.22250174370927	1.23119285421578	1.24219453508852
110	Athlete 1	Mod	2015-10-27 14:13:00	5	180	1208.23	243.1839	2.13006968797223	0.428725204632288	0.526666666666667	0.501666666666667	0.41	1.63324563680704	0.915408480172427	0.915076689772191	0.91651491829776	0.931118632215877	0.937314227346308	0.945058765333524	0.956232803137837	0.962096431571327	0.972496174243954	0.981568226425522	0.989976521509914	1.00469094975925	1.01652892095744	1.02482650171062	1.03500499201752	1.04097915848552	1.06354866275658	1.07660361011462	1.09076499559799	1.10072205724246	1.10890909996113	1.12340227584473	1.13070413280379	1.14398050882426	1.15327381337155	1.16433731314136	1.17119666536897	1.18148569371038	1.19033649352622	1.18779182687532	1.19431938870269	1.20947632168347	1.21711014533947	1.228394897475	1.23658194019367	1.24930492085477
111	Athlete 1	Mod	2015-10-27 17:12:00	1	360	1315.617	294.781	2.31756058045511	0.519279414500677	0.416666666666667	0.418333333333333	0.311666666666667	1.5651311476478	0.911171096590341	0.921673266042816	0.928085053820521	0.933170197998196	0.951852778484823	0.954284811620132	0.966334526421998	0.979268552852088	0.994745239449863	1.00624217140524	1.01983960771419	1.02901513356664	1.04239149196854	1.05134576375623	1.06217946199044	1.07511348842053	1.07787722649527	1.08837939594775	1.10330329969904	1.11148371073319	1.12629716360979	1.13038736912687	1.1450901949711	1.15492913070241	1.17217444055663	1.17947053996256	1.19074639401088	1.20887636780872	1.21749893465698	1.23319687531951	1.24856293488491	1.25420103806676	1.27122527001393	1.27686319703809	1.28791797317936	1.29897274932062
112	Athlete 1	Mod	2015-10-27 17:12:00	2	360	1271.876	168.6434	2.26120502545633	0.299822705664736	0.386666666666667	0.42	0.243333333333333	1.61253487094579	0.921262071691881	0.935765951565529	0.958972408262395	0.973253167933527	0.991996865010037	1.00594285548488	1.01866177373841	1.04621934106186	1.06507450934712	1.0781280190119	1.0949749276895	1.11371862476601	1.13101177384863	1.14562730271605	1.16303210079244	1.185903610508	1.20364317778068	1.21970907685696	1.23532873552821	1.26612181246567	1.28598111055476	1.30762537026398	1.3290466875557	1.34823662503724	1.36474876451855	1.38259980299997	1.40178974048151	1.41919436077289	1.43693392804557	1.45489643773574	1.47018150499572	1.49271842330002	1.51837920222456	1.54080464932011	1.55910192820657	1.56925487523865
113	Athlete 1	Mod	2015-10-27 17:12:00	3	360	1207.678	184.2694	2.13139185653348	0.325211106411072	0.53	0.461666666666667	0.378333333333333	1.59654541924436	0.912873213036188	0.91830018111778	0.933805955482413	0.947760940626463	0.964041844871238	0.972348371041261	0.974009640977912	0.9884077843936	0.99616049508915	1.00324890959416	1.02141257466802	1.02971910083804	1.04489237413387	1.05031934221547	1.06150560296069	1.07114125097209	1.08941557324879	1.10026950941197	1.11776870180852	1.13548938509751	1.14734011852004	1.17259219809891	1.18986972311626	1.20770124009486	1.22209920702378	1.23439292223118	1.25731908270932	1.27758717599147	1.29741211100199	1.31701573160683	1.33429325662418	1.35467200710917	1.37350032134711	1.39376841462926	1.40384704442553	1.42843447484033
114	Athlete 1	Mod	2015-10-27 17:12:00	4	360	1240.436	297.2284	2.18607400363604	0.52381846252635	0.538333333333333	0.45	0.355	1.55014475871427	0.915438447559826	0.923843767425536	0.930147669207656	0.934460828061881	0.948617202634214	0.951492641870364	0.961335681354149	0.973611811919956	0.986440965795585	0.99971246782534	1.00546334629764	1.02581312373072	1.02669782003898	1.03410776844074	1.04494617938847	1.06131429473144	1.07724023815461	1.08144289808746	1.09272365718932	1.10256669667311	1.11616987170129	1.12722945672609	1.12877785149986	1.14923812785431	1.15498900632661	1.16826050835637	1.17898842038273	1.18285923108283	1.20166043750782	1.21183532622436	1.23052603372798	1.23738295881992	1.24877439307748	1.26514250842045	1.2752067219813	1.28604513292903
115	Athlete 1	Mod	2015-10-27 17:13:00	5	360	1268.864	199.5816	2.24665943125838	0.353380570294088	0.47	0.448333333333333	0.338333333333333	1.6008670060916	0.922508890571674	0.927064485222231	0.937620312743016	0.94895396790187	0.96128766187243	0.96962120059617	0.983621743960035	0.995288804409689	1.00562242075684	1.01906734765627	1.02806751990091	1.03273430866864	1.03884555859533	1.05306831313283	1.06295750713271	1.07095781762635	1.08695808449223	1.09873633905905	1.11307011065302	1.12529261050641	1.13607082626153	1.14518219262334	1.15673805895583	1.15973817539094	1.17118284760627	1.17973877456434	1.1920724685349	1.20773968423137	1.2195177617375	1.22074001172283	1.23074039983988	1.23718487799668	1.24751867140453	1.25462996014293	1.26596361530178	1.27374153756109
116	Athlete 1	Mod	2015-10-28 11:07:00	1	24	1285.503	262.3455	2.28740349733184	0.466813390718863	0.428333333333333	0.438333333333333	0.318333333333333	1.61261151124994	0.913809247779047	0.921067533139693	0.932345802880906	0.941167277104126	0.95445536109722	0.969865360535528	0.981143452338339	0.983041877150497	0.994208401575182	1.00269481778722	1.00995310314787	1.02044951155019	1.0408843135258	1.05015259107673	1.06355242038636	1.06779571746158	1.06991727702998	1.08309379364495	1.09560037217596	1.10687846397877	1.12217654016215	1.13021650892328	1.13646979818879	1.14495639233923	1.15668110953135	1.1672894411886	1.17879102362447	1.1926374783234	1.20358069005343	1.21977201701542	1.23205528285177	1.23953688090707	1.25204328149968	1.26231655514575	1.28007124890872	1.29849623663245
117	Athlete 1	Mod	2015-10-28 11:07:00	2	24	1247.536	256.2582	2.23429959549748	0.458950757816136	0.466666666666667	0.446666666666667	0.351666666666667	1.64934634893668	0.920096528509049	0.931110994233733	0.943811300053807	0.953701752983562	0.961681778175347	0.979439604281589	0.989442709226642	1.00113129607308	1.00832454812781	1.02495854053613	1.03069054013806	1.04035622632823	1.04923531847835	1.06350917057252	1.07193855014647	1.08396455574779	1.09171963510299	1.10183503386933	1.10857839425089	1.12049210603092	1.13532778542555	1.14420687757568	1.16129040346316	1.18039718820092	1.19017534730939	1.19062488078856	1.20478625996443	1.21928487879819	1.22917533172795	1.23636858378268	1.2514292090139	1.26581535492937	1.27638028717488	1.28244934733768	1.29795950604808	1.30762537133525
118	Athlete 1	Mod	2015-10-28 11:08:00	3	24	1214.464	202.5399	2.17461249118923	0.362666819686889	0.491666666666667	0.458333333333333	0.376666666666667	1.65900231961845	0.915296371492863	0.920128290600777	0.925859088119725	0.93248894310915	0.952378149958536	0.964963343010223	0.980133259142241	0.990583526438002	1.00845007780312	1.0224962168619	1.03654235592068	1.05890365745986	1.07598377974504	1.08137758738957	1.08407440168212	1.09587316565387	1.11048101418983	1.11800974759029	1.12812284595219	1.13992160992394	1.1517203738957	1.17037353340019	1.17857642560892	1.1938586120126	1.208466639608	1.23251342769758	1.23835667454763	1.25745945231708	1.27296617926407	1.28498966283859	1.29757503494972	1.30521603862183	1.32656619147832	1.3362298506347	1.34746672606984	1.35735510482898
119	Athlete 1	Mod	2015-10-28 11:08:00	4	24	1233.354	246.9077	2.20218442559374	0.440859875996002	0.488333333333333	0.451666666666667	0.348333333333333	1.61213161344135	0.90530975145206	0.913265336731449	0.917411147275532	0.933882615585605	0.946544309160372	0.96055086018025	0.971755743891148	0.97836682883043	0.988563426562499	1.00144920352728	1.00974100316795	1.02139423221139	1.03596072387755	1.04660566694216	1.05467320464031	1.06520601673366	1.07551474543698	1.08772827223171	1.10184659711785	1.11193106387866	1.12067103029936	1.12526518617598	1.14240890465611	1.15820812279613	1.17187828090222	1.18790140387976	1.19182330958633	1.19966676389446	1.20717418239381	1.22062025710989	1.24112540499279	1.24986537141349	1.25647645635277	1.27193946013151	1.27922279524085	1.29838344278364
120	Athlete 1	Mod	2015-10-28 11:08:00	5	24	1227.894	260.2745	2.1866204199659	0.46349402839041	0.543333333333333	0.463333333333333	0.373333333333333	1.63378621521293	0.920342151346547	0.936993421111601	0.948168763971404	0.959232451346018	0.975883543032149	0.980912491838791	0.990635066838659	1.00248087684637	1.0144385204182	1.02281998304332	1.03209557994459	1.03600690542579	1.04293560019097	1.05813410209609	1.06752135448254	1.08204938923975	1.08864276139152	1.09568328972082	1.10529403115657	1.11401081639511	1.12730939426276	1.14183742901997	1.15524784045173	1.16195304616761	1.16530573806502	1.179610105694	1.18821505736842	1.19793763236829	1.20788369641746	1.22185291951195	1.2353749864289	1.24878557593959	1.26443105594332	1.27281251856844	1.28924029928419	1.30767948144367
121	Athlete 1	Mod	2015-10-29 11:35:00	1	48	1229.563	237.7475	2.17746657575592	0.421033517371238	0.495	0.451666666666667	0.373333333333333	1.64898236993845	0.906477428375675	0.918019800666322	0.925233849757747	0.935444307692133	0.946209774214809	0.961192526800504	0.973733879131526	0.98449916856148	0.993710823548213	1.00369956139564	1.0092485847222	1.02789396896807	1.03932530412251	1.05175561931733	1.06063433998818	1.07816970705747	1.09492834545151	1.10746952068981	1.11623720422446	1.13466069129065	1.14742376370863	1.16495930787064	1.17483683148914	1.18504728942353	1.19625672739829	1.21001877985665	1.23277041302934	1.2490850799713	1.26961721006899	1.28537686842266	1.29858408938545	1.32111382537845	1.33731745518421	1.35884838822956	1.37971327555042	1.39425223377675
122	Athlete 1	Mod	2015-10-29 11:35:00	2	48	1211.514	245.6439	2.14391684060634	0.434695838432094	0.523333333333333	0.466666666666667	0.391666666666667	1.64629528196099	0.916232046548217	0.919337372010322	0.933200027624915	0.952164314636078	0.968134054264648	0.979557114664939	0.999186778000328	1.00839162238355	1.02846492892235	1.03356638335714	1.04177316325402	1.06206820291364	1.0668369691863	1.08469223666983	1.10531996449156	1.11840646570241	1.13138183491018	1.13637251126545	1.15755483733189	1.16731410299804	1.17518819473281	1.18572379176449	1.20302463796508	1.21965975391788	1.2263140480455	1.24627622258122	1.25725563977809	1.27000927586505	1.28331751019672	1.28420479660354	1.29740207589391	1.30804862796689	1.32346412327432	1.33555238303705	1.3486388842479	1.36017254576592
123	Athlete 1	Mod	2015-10-29 11:36:00	3	48	1229.563	290.3276	2.18553574041482	0.516054359336493	0.493333333333333	0.446666666666667	0.365	1.60638202305032	0.911841800844635	0.934232307114979	0.938799389510449	0.9484907973663	0.962860913979588	0.96074427907785	0.966871108808116	0.974891498465173	0.996390771329629	1.00641634727544	1.01076088794292	1.02034084718579	1.02646749916707	1.04261990484315	1.04997195832028	1.06423062632059	1.07425602451741	1.09040843019349	1.09408445693206	1.10321879947199	1.11391288934671	1.12438408199546	1.13218175217554	1.13986797374264	1.14933666212151	1.16248119948996	1.1816411179757	1.19467438448015	1.20815326768755	1.21929279651623	1.22152070228197	1.22976381141601	1.2473645158139	1.24803267424484	1.26964357347126	1.28178560656983
124	Athlete 1	Mod	2015-10-29 11:36:00	4	48	1203.806	228.4096	2.15143229368967	0.408211779662786	0.498333333333333	0.458333333333333	0.371666666666667	1.64332324744164	0.930371159717858	0.94302769508772	0.95344398545121	0.975284542391667	0.996901342910267	1.00787756048596	1.02355802449625	1.04707872051169	1.05547887972904	1.07765560745984	1.10509633011826	1.11999293177531	1.13791346207279	1.15392991815424	1.1693862683043	1.18775484760305	1.21172359261976	1.23210830306466	1.24442848892499	1.26682915179683	1.28777378945393	1.30860637018091	1.32563098119502	1.3452314718483	1.36281601007462	1.37995249929966	1.39753721624516	1.41131342732024	1.43685025448182	1.44558658448952	1.46037095049726	1.48064360401204	1.49005173944287	1.51256445924483	1.52734900397176	1.54056546655382
125	Athlete 1	Mod	2015-10-29 11:36:00	5	48	1173.097	247.7747	2.08354325905813	0.440073843808441	0.538333333333333	0.49	0.406666666666667	1.64534836044812	0.910574672456074	0.912912204035514	0.922929968162492	0.937288887738499	0.946082205189035	0.956433877025864	0.97257369692457	0.981923468021363	0.990494239535492	1.00318344295176	1.01854390804684	1.02622431820486	1.02867303394726	1.04570321520207	1.05327226358665	1.06117521968108	1.0737530613239	1.08466136441747	1.09779565970655	1.09946519825581	1.10380635370484	1.12506632863524	1.13886843934402	1.15144628098684	1.16001705250097	1.17938476533523	1.18639718246306	1.18684245194636	1.20365008726477	1.21589384358726	1.22902831648682	1.25006556787033	1.26320004076989	1.27677978315276	1.29091597918187	1.30460672811721
126	Athlete 2	Familiarisation	2015-10-15 08:33:00	2	1	1564.653	518.9742	2.81491683395299	0.933669773404892	0.511666666666667	0.59	0.51	3.32375719385724	0.942912664145597	0.942236214651961	0.939869361051355	0.94573054404422	0.951591727037085	0.956438595603057	0.965230639952525	0.975262421924505	0.990591918853694	1.00501972300041	1.01606599930606	1.02857761633663	1.04424515810586	1.06227991328925	1.07524237671105	1.09417882467692	1.10883205201925	1.11480603656332	1.13554587009414	1.14388706805237	1.16045630260407	1.17217902840336	1.18446504233153	1.20080921350117	1.21343345217615	1.22323981095252	1.23011548827906	1.24251430375842	1.2526588872816	1.25356058006408	1.27317347752358	1.28388152908242	1.28489602341609	1.28523406825613	1.2927861950763	1.29740764044666
127	Athlete 2	Familiarisation	2015-10-15 08:33:00	3	1	1547.047	364.9732	2.3640816111803	0.557724768991266	0.59	0.525	0.448333333333333	1.90831787125919	0.926042842601508	0.93791469499455	0.957350309025642	0.970466972261837	0.990285381672513	1.00838052421869	1.02073129107066	1.03672006574769	1.04112427558203	1.05261317978296	1.06046407615883	1.07166569280941	1.07377221349108	1.07511253216347	1.08305908918111	1.08832485604143	1.08966517471382	1.09866491566603	1.09397357109387	1.10527100119874	1.10910078874491	1.1122601877361	1.11331337167067	1.10776031726	1.10910078874491	1.10699442087577	1.11771742869248	1.12145140278436	1.11991961001591	1.12365358410779	1.13370635618204	1.13830188729991	1.14146143910362	1.1478762033528	1.15228026037462	1.16128000132682
128	Athlete 2	Familiarisation	2015-10-15 08:33:00	4	1	1519.856	361.7152	2.17149617612823	0.516801048025245	0.43	0.54	0.268333333333333	1.56730986231364	0.910132412475841	0.921500843382344	0.932063744328048	0.94611765610422	0.956232786404811	0.966079597218637	0.976015847861384	0.98434075283228	0.990517387407543	1.00045363805029	1.00886798285011	1.01746149305802	1.0247122628311	1.02578639802892	1.0297251795045	1.03035182980745	1.03688636657353	1.04377909128067	1.04691219992033	1.0501347483889	1.0511194437578	1.05908630366275	1.06374103239509	1.0640096376321	1.0700072496744	1.07842159447422	1.08424018398354	1.09346020161928	1.09739898309486	1.10948350413324	1.11351172543775	1.1159286010704	1.12344797608049	1.13454794462511	1.1373228653237	1.14699051072943
129	Athlete 2	Familiarisation	NA	1	1	1586.205	561.5156	2.34208898913935	0.829098069915285	0.603333333333333	0.545	0.475	1.72626435976326	0.907083540327293	0.910228857587461	0.915501863408281	0.914114362408666	0.919572378206343	0.930765998593786	0.938999311697919	0.944364748680361	0.944734768634073	0.946585016056248	0.947047614825195	0.954078436906568	0.956668576582554	0.956946165374645	0.962496759987556	0.968879825669514	0.969619865576938	0.969434855600082	0.969342424438461	0.96906483564637	0.973967821513478	0.97258017286025	0.972765182837106	0.970267474322742	0.969249845623226	0.971007514230166	0.966659558293627	0.972857761652341	0.976835549981555	0.974708009074515	0.973782811536622	0.980721054802761	0.984328823178263	0.987566719253665	0.990897046490689	0.998575329664253
130	Athlete 2	Familiarisation	NA	5	1	1487.464	382.6413	2.15053701257025	0.553212903430267	0.633333333333333	0.578333333333333	0.508333333333333	1.668358925044	0.918077578390742	0.92867568128059	0.942625377824161	0.956212618786251	0.965270827620116	0.983658906252187	0.991177221030069	1.01065237725175	1.02423976279126	1.03728353724725	1.0467947071249	1.05132388383054	1.06844372937097	1.07578103322424	1.08393331997052	1.0902741962739	1.09552785041026	1.10802815836015	1.11201372398228	1.12270247691185	1.12378940992405	1.12270247691185	1.12469533201163	1.12252132140982	1.12587291506354	1.12388005996377	1.12541995401976	1.13139837474165	1.12107207739356	1.12360825442202	1.12252132140982	1.12224951586807	1.11726766727347	1.11962268879989	1.11762997827753	1.11717701723374
131	Athlete 2	High	2015-11-23 07:59:00	1	1	1553.247	411.7594	2.15379478273654	0.570962150554759	0.618333333333333	0.501666666666667	0.43	1.43517235932283	0.920616381181632	0.928179810335164	0.938351232439831	0.954521260194544	0.970082691550782	0.983992357060895	0.995641660326408	1.00685625187872	1.02615606530443	1.04241289673776	1.05580090819204	1.06884128893978	1.07909965338709	1.09135755305108	1.11196122428833	1.12161113100118	1.13178241444182	1.1456051376093	1.16247070410513	1.1758587155594	1.18281354831446	1.19394133618816	1.20446052766338	1.21645760029946	1.22602056466967	1.24019091854368	1.24827586308902	1.2534051839767	1.26644542606042	1.27479119763368	1.28452804668918	1.29339547231827	1.29817688517137	1.31304291645052	1.31799821398889	1.32443139268811
132	Athlete 2	High	2015-11-23 07:59:00	2	1	1468.546	430.0664	2.05498423553916	0.601805917032957	0.691666666666667	0.595	0.52	1.53615351583533	0.905443451240691	0.915357022771087	0.921410395497933	0.925972499514222	0.924744305325185	0.925270594301483	0.925621546907852	0.932376824847437	0.931587321416362	0.930095772839293	0.932640039302214	0.93386823349125	0.938167123052762	0.937728432294801	0.937465217840024	0.937816170446393	0.941237678491981	0.943781944954903	0.946326071484568	0.949045814250674	0.955625615887074	0.957731191592034	0.968697481008282	0.976505616766974	0.986068375624257	0.994227324056063	1.00194758172991	1.00931702673064	1.01659873357978	1.02800385368724	1.03844385412719	1.04993657245299	1.06485093875764	1.06493867690923	1.07134300224245	1.08555546333436
133	Athlete 2	High	2015-11-23 07:59:00	3	1	1444.66	372.8258	1.98163202443328	0.511403060107539	0.658333333333333	0.545	0.466666666666667	1.35415479047864	0.912069506059432	0.91843348220424	0.921701406930481	0.936235057721449	0.938901082947238	0.946038831900169	0.957390700372892	0.967624500744391	0.973214429742197	0.980868210126463	0.997637859950441	1.00623783512826	1.02051347020356	1.03126330200639	1.03719725195842	1.04794694659182	1.05482681699852	1.06273875026789	1.06746862688014	1.07503640202585	1.07821845868297	1.07641248584274	1.08707631240702	1.09249409375827	1.0923222204506	1.09086013139515	1.09498810850695	1.1017819736751	1.10358794651533	1.10926388075169	1.11863762873763	1.12396954201977	1.13067740194936	1.13721325140184	1.14503917943266	1.14607110512589
134	Athlete 2	High	2015-11-23 07:59:00	4	1	1765.47	299.41	2.55834292339793	0.433875089746398	0.37	0.501666666666667	0.2	1.56014212178072	0.91320671372758	0.919202945429466	0.929832530098705	0.944277885404596	0.963720028007049	0.973350313180984	0.981526861038083	1.00632937017633	1.02204660072443	1.04812098510488	1.05729683245729	1.08028231485951	1.10317693867942	1.11934831722902	1.13424796544642	1.14624042885019	1.16595514719955	1.18230838782377	1.19475499922903	1.20811019645732	1.21646846147902	1.23609232124608	1.24199769436566	1.25753335265918	1.26861708532991	1.27824737050384	1.29405545963425	1.30041512566534	1.31313431281751	1.33039599435473	1.34538650115444	1.3495657061203	1.36183060036096	1.37854727531438	1.38536108934697	1.39907957599444
135	Athlete 2	High	2015-11-23 07:59:00	5	1	1436.823	325.4284	2.03557095751047	0.46103980781843	0.528333333333333	0.493333333333333	0.418333333333333	1.42760586120552	0.924596837644932	0.940939938366973	0.953463712878094	0.964832721710028	0.977534152479486	0.99156786351481	1.00897676011521	1.02620814212894	1.04113013445594	1.0590718581597	1.07958959760933	1.09326799612798	1.11023275208254	1.12000313793276	1.13936611170321	1.15277816750601	1.1621930991679	1.17853619988994	1.19763268927289	1.21388696186576	1.22880895419276	1.24666184976735	1.26105101499101	1.26780138612116	1.28991774855251	1.30679381804956	1.31798531229482	1.33006480448844	1.34534210933212	1.35831002448908	1.36923489267517	1.38317991725299	1.39277250517321	1.40352000044428	1.41488900927622	1.42554696805983
136	Athlete 2	High	2015-11-23 08:56:00	1	P	1509.047	367.8729	2.1166475781579	0.515992731077907	0.68	0.495	0.42	1.42397337570517	0.90591167567876	0.91576086369548	0.916904014158122	0.91576086369548	0.924906488188198	0.929039503100126	0.937393758892203	0.949617193274707	0.964566655784996	0.977229817370002	0.988222015585503	1.00352340012165	1.02058341294009	1.04142479917231	1.0591885157786	1.07132386445675	1.0868890853144	1.10166265694369	1.11854677888112	1.13675008242606	1.15416187700649	1.17069435744579	1.18406094229093	1.21211329358873	1.22697495092238	1.24034153576752	1.26127086744024	1.28035362539018	1.30796624948548	1.32089310712812	1.33601860078327	1.35483738214785	1.37356821807193	1.39141973985486	1.40355593011617	1.42149427522872
137	Athlete 2	High	2015-11-23 08:56:00	2	P	1620.77	392.1986	2.38227736271645	0.576470348333868	0.338333333333333	0.548333333333333	0.216666666666667	1.62093058550832	0.924066893963834	0.937152464820313	0.952910504133693	0.968852714769067	0.979726612934369	0.991982751412546	1.00875439442622	1.02257723850786	1.03197673720714	1.03980953030296	1.05271092983745	1.06367698715589	1.08385807788304	1.09224397288202	1.10090619835615	1.10864697928312	1.1153740095255	1.12219319892103	1.12283831299304	1.12956549021972	1.13352789285205	1.13933347854728	1.14043938838502	1.14292739155134	1.14375682392964	1.14790369185256	1.13749044246869	1.13795123823441	1.13601604300267	1.13868836447527	1.13315940322377	1.13122420799203	1.12763029498798	1.12200902759904	1.12394422283078	1.11795431882926
138	Athlete 2	High	2015-11-23 08:56:00	3	P	1491.43	365.4905	2.12679919281176	0.521194357348562	0.551666666666667	0.48	0.398333333333333	1.44927864540724	0.90411133073091	0.905094709584334	0.905362942708361	0.905541764791046	0.911353054674277	0.91770066820422	0.918684189658986	0.928071493391887	0.936207327748678	0.944164197421443	0.953998698962397	0.960346455093682	0.972237125382829	0.993515242006218	1.01130661321994	1.02811446297889	1.04769405501946	1.06378675904901	1.08363429901092	1.10589593708908	1.12735287579515	1.15667741573399	1.17446864434637	1.19181310295472	1.21282298645408	1.23892901410728	1.26056463229469	1.28488258172238	1.318856068007	1.33727317390877	1.3660613902009	1.39145198692201	1.40977982438379	1.43677981984906	1.46020351626199	1.48881219746472
139	Athlete 2	High	2015-11-23 08:56:00	4	P	1517.574	309.5666	2.16119545435959	0.440857532312462	0.553333333333333	0.5	0.423333333333333	1.49416588999717	0.925316249482371	0.941833955766832	0.961119423864258	0.972280047765478	0.986208433479663	1.01219036136455	1.03076149484639	1.06138617049893	1.08031447128857	1.09986795727804	1.11834979893294	1.13861747712679	1.14790311507332	1.16058141521023	1.17102784690708	1.17808133159112	1.18388473069789	1.19754538334244	1.19924178564324	1.20656314580812	1.20986665858277	1.21165235271052	1.21352733866522	1.21040240954446	1.21861654556761	1.21986648873367	1.23049136167321	1.23611631953729	1.23620561136424	1.24549124931077	1.2478126944002	1.26147320463354	1.26513388471598	1.28236578320482	1.29638360315716	1.305133490142
140	Athlete 2	High	2015-11-23 08:56:00	5	P	1595.566	271.1346	2.27479689087739	0.38655633492396	0.341666666666667	0.501666666666667	0.206666666666667	1.49985621068466	0.923576525302874	0.930995435320422	0.942615452655591	0.953520196789807	0.963888735520636	0.976402523574717	0.978368990240206	0.99231303955639	0.996067047659702	1.00205583898505	1.00911718368707	1.00983231431812	1.01787682106794	1.01635731104686	1.01778742973906	1.02163097174115	1.02574268772989	1.02860292511429	1.03298267251978	1.04138488715502	1.04871440584369	1.0577422172112	1.06283709524773	1.07275867733415	1.08643455266369	1.09287015806354	1.10663528215206	1.11396480084073	1.13157346693134	1.1480201883164	1.15374080565511	1.17224338503453	1.18931570315186	1.20978474919678	1.22900231663736	1.24384013667245
141	Athlete 2	High	2015-11-23 09:26:00	1	30	1500.338	389.1942	2.12151866515837	0.550331165158371	0.6	0.515	0.44	1.46944493316074	0.908752969457014	0.911855769230769	0.921341628959276	0.92276003959276	0.925951498868778	0.935171380090498	0.932866374434389	0.93924943438914	0.937565045248869	0.944834558823529	0.941288461538462	0.94412528280543	0.949621747737556	0.944745899321267	0.952901866515837	0.952547369909502	0.950862980769231	0.956447963800905	0.958930288461538	0.962831023755656	0.970011877828054	0.983575650452489	0.99811467760181	1.00166077488688	1.01141247171946	1.0226713800905	1.03561467760181	1.05166063348416	1.0583096719457	1.07178478506787	1.0851713800905	1.10777771493213	1.11850466628959	1.13428478506787	1.15281320701357	1.16868198529412
142	Athlete 2	High	2015-11-23 09:26:00	2	30	1449.806	420.6671	2.06497879396052	0.599161984994455	0.781666666666667	0.745	0.671666666666667	1.80349057508674	0.904112569564201	0.913310076376837	0.917060579658143	0.928222785022439	0.932598419661092	0.929294438777891	0.931526765905641	0.934741584740608	0.942331753351453	0.952958131838024	0.961709258683942	0.965906284363352	0.963673814804216	0.977425707646133	0.984122973892156	0.996892375026855	1.01635932727035	1.01903817679621	1.02912887083644	1.03975524932301	1.04680973348752	1.05725750301485	1.06377616030163	1.0723486781883	1.07520627910479	1.08797582267087	1.08449309039704	1.08815428919873	1.09619112263906	1.09895927664454	1.10038814831847	1.10074536623696	1.10619251219968	1.10994287304959	1.1070854145645	1.10699611008488
143	Athlete 2	High	2015-11-23 09:26:00	3	30	1685.539	393.8964	2.41776390954753	0.565011251605984	0.426666666666667	0.53	0.233333333333333	1.49310106030964	0.906927801249019	0.920507272952311	0.918348907376257	0.925363487917241	0.935435812791629	0.939752400502149	0.950094395562154	0.956839305917521	0.96340419707983	0.969519542305051	0.98219977869258	0.98669624215457	0.991192849058148	0.998657118977807	1.00477232076144	1.01259634218404	1.0210497852952	1.03202134548535	1.04353253292991	1.0429929056755	1.05189603816533	1.05648243950306	1.06448633667713	1.07087135208796	1.07644707005877	1.07572771049448	1.08454090510858	1.08193285015385	1.08355173191708	1.08633951918169	1.08858782263348	1.09389372697709	1.09128567202236	1.0919152371525	1.09497283804432	1.09155548564956
144	Athlete 2	High	2015-11-23 09:26:00	4	30	1657.075	309.1954	2.3434676422543	0.437270138668362	0.36	0.515	0.216666666666667	1.45562153672965	0.908965206412207	0.911359197043173	0.918807042186674	0.928116848616051	0.936539939470278	0.945051701882019	0.951080802105279	0.955425425579635	0.962873270723137	0.967661110563127	0.971739577942997	0.97883287827838	0.986901282902545	0.98167008527498	0.987433312247636	0.987255969132606	0.986191910442425	0.985926037191821	0.988763244188421	0.991600592606962	0.995945074659377	0.999491654116098	1.00729418548966	1.01154999598456	1.02139183175903	1.02653435782908	1.03619870906657	1.04985313897031	1.04728180522431	1.06421679991222	1.07911234877728	1.08895418455175	1.10704176806541	1.12362193510132	1.13904951331147	1.15093065348685
145	Athlete 2	High	2015-11-23 09:27:00	5	30	1445.793	378.8496	2.03597950991266	0.533499624730931	0.631666666666667	0.571666666666667	0.49	1.45833577524792	0.906603336791959	0.910046549962646	0.91896361447511	0.921347431601338	0.92761579477122	0.930087906636233	0.931323892158261	0.939446444842619	0.950923775137925	0.958604854128361	0.959575955434036	0.964167000208922	0.977851558152886	0.976703867369642	0.985444342404537	0.990035246358469	0.996921672699843	1.00857573329367	1.01634496620194	1.01705132411221	1.0143144688518	1.01705132411221	1.02278991884939	1.02764584784063	1.03179527810064	1.03294310970484	1.03832852548688	1.04918793343164	1.04857001108111	1.05007088081949	1.04671596238759	1.05351409399018	1.05713389663843	1.05625109007154	1.05987075189884	1.06084199402547
146	Athlete 2	High	2015-11-23 09:50:00	1	60	1594.774	320.4987	2.28423670883811	0.459058710309356	0.368333333333333	0.525	0.215	1.5453351363305	0.90527332117944	0.915959477847174	0.925837516028447	0.929160083297221	0.941821704368582	0.947299492988963	0.949454714340571	0.956548883166501	0.966247307632422	0.973521090173705	0.982231639205184	0.985733820189311	0.991840256813428	0.998754811924006	1.00459182797509	1.01105734879729	1.02452737482036	1.03063366821185	1.0388055193299	1.04877322113622	1.06448827536858	1.07750912387065	1.08927281959788	1.10462864639953	1.11603311469605	1.12851526528468	1.14872023270298	1.16748843363109	1.18490953169405	1.20224082289933	1.2167883879819	1.23537697519465	1.24426713794148	1.268782548063	1.28252185142648	1.29410607667097
147	Athlete 2	High	2015-11-23 09:50:00	2	60	1434.965	357.8649	2.03998672426712	0.508750837185006	0.375	0.591666666666667	0.203333333333333	1.50325902436309	0.895659749172278	0.899135630145565	0.904126966790642	0.900829215832059	0.90377042243559	0.905642138136789	0.905463865959263	0.90635508468407	0.905463865959263	0.908405214725615	0.911613829595435	0.919278964577754	0.920259319391324	0.924359295148772	0.931756879701982	0.935322181089674	0.937372026805577	0.94227422736189	0.959476070864906	0.960456425678476	0.970438814642987	0.974360518222909	0.979173440527639	0.994147166137225	0.993166811323655	0.998425414072199	1.00849708128829	1.02017291377648	1.03069011927356	1.03782043772331	1.04717887406648	1.06045915615239	1.07703718919689	1.0851478624602	1.10101280679459	1.11714515939528
148	Athlete 2	High	2015-11-23 09:50:00	3	60	1416.344	363.9463	2.0192497252577	0.518870038834884	0.62	0.57	0.493333333333333	1.49878146062818	0.918947641310727	0.927885926185378	0.938790647989227	0.945226156071878	0.952376783971599	0.962030188663321	0.974275617556431	0.98044295570768	0.988845043287275	1.00457639615311	1.01297834116496	1.02289991578808	1.0314806407542	1.04560311659937	1.05007233032057	1.06196019930515	1.07822789203379	1.08180320598365	1.0935124375817	1.10048414295941	1.10870745058474	1.11880766259438	1.12184663668144	1.13525413527729	1.14303049301695	1.15107487812026	1.15170046539245	1.15777855613431	1.15965560308637	1.16618064371391	1.1653761339197	1.16376725689904	1.17565526845136	1.18334209364614	1.18057114692274	1.1852191405982
149	Athlete 2	High	2015-11-23 09:50:00	4	60	1408.131	372.5982	1.97590353488624	0.522833529318118	0.64	0.563333333333333	0.475	1.39823478474358	0.917573908989706	0.933057349362083	0.941151064782895	0.958042205451763	0.968774937965488	0.978364194630319	0.989448852218167	1.00827544047371	1.02103174216364	1.03194043721442	1.03889053646534	1.04812772773505	1.05358214542094	1.06343520557036	1.07170488352824	1.09044335019424	1.09827312180946	1.1075982943477	1.11146932984205	1.11604393484263	1.12783244257873	1.13425451389746	1.13504634531423	1.14146841663296	1.14349184548817	1.14929818824818	1.15184936439357	1.14815457207829	1.14859433809994	1.14929818824818	1.15431269959142	1.15871134205495	1.16381383466672	1.16152660232693	1.16381383466672	1.16988412123233
150	Athlete 2	High	2015-11-23 09:50:00	5	60	1591.828	347.9591	2.25821075983081	0.493624300867334	0.41	0.521666666666667	0.216666666666667	1.4253024880374	0.915292700844439	0.934592842408318	0.946066274941408	0.956205630301245	0.965455364441019	0.980842222420872	0.996940522023849	1.0086806565014	1.02122132240055	1.02895922535834	1.04078830777162	1.04487962908985	1.05332897367077	1.05973265759257	1.06827095010922	1.0744968800223	1.08072266807263	1.09148451711986	1.10331374139588	1.11096269641794	1.11478703206624	1.11958993687033	1.12714980209392	1.13408717363012	1.14404863311849	1.14849560431691	1.15472139236725	1.15267587357087	1.15481048216572	1.16441600804842	1.16841838143092	1.17437746753679	1.17117562557589	1.1767787780761	1.17944707428534	1.18593970614288
151	Athlete 2	High	2015-11-23 13:06:00	1	180	1502.812	405.0222	2.15278065471857	0.580194965765216	0.665	0.603333333333333	0.526666666666667	1.66269751213594	0.912943465978974	0.917613707825934	0.915907168622117	0.928031719253515	0.92551696262437	0.933689814231468	0.937372059697271	0.942311611852564	0.94967610278417	0.95165195229632	0.95093340947366	0.952909258985811	0.952909258985811	0.953537983955638	0.94931683137284	0.953088894691476	0.950484320209498	0.94536513234854	0.947251164007858	0.945454950201372	0.94841879609468	0.949227013520008	0.953717476411139	0.948328978241847	0.951202863032158	0.958297900405266	0.95757950083277	0.957220229421441	0.956322050893116	0.962339417282399	0.965842027042537	0.970871397050662	0.979313558966094	0.986408596339202	0.986228960633537	0.991976873464322
152	Athlete 2	High	2015-11-23 13:06:00	2	180	1623.625	350.9164	2.32089842411003	0.501619105245586	0.371666666666667	0.541666666666667	0.231666666666667	1.50034593599503	0.907416857338456	0.913869558902102	0.92139763925362	0.929642591148561	0.941830836841485	0.944160990984925	0.955542738323313	0.963429182973807	0.970598756080877	0.97839571686573	0.985744543595024	0.993630988245518	0.994258375923301	0.99945630213138	0.998291296532396	1.00080056135259	1.00662587523845	1.00949364730309	1.01173417463542	1.01352656791218	1.02132352869704	1.01908300136471	1.02060651420814	1.02652145490512	1.02732795325965	1.03360140120107	1.04112948155259	1.04426613405057	1.04480389491724	1.04928480663642	1.05475161327784	1.05493086690006	1.05788826577581	1.06711911259298	1.07276517285662	1.07760459182025
153	Athlete 2	High	2015-11-23 13:06:00	3	180	1619.299	366.5901	2.29423605221781	0.519387848572827	0.396666666666667	0.535	0.24	1.49046837757092	0.903652576799079	0.902941905821209	0.906850312837856	0.905429112562934	0.906850312837856	0.911469390832371	0.9102257166211	0.908538014729478	0.919019561568145	0.918841893823678	0.91937489705708	0.925770369134634	0.927458212707073	0.926214538495802	0.929945277767981	0.9308334748095	0.939627319756545	0.950197842148263	0.945578905834565	0.95126370693425	0.954816778461962	0.963877125025708	0.967607864297887	0.97258213610052	0.977467574030919	0.985195554191977	0.991502192397298	0.994877737861359	1.00660281723048	1.01184359064981	1.01974909687452	1.03529389106887	1.04044583061597	1.04604193952424	1.05501345221575	1.06434015871538
154	Athlete 2	High	2015-11-23 13:06:00	4	180	1583.563	398.063	2.27320666489449	0.571419933812483	0.43	0.543333333333333	0.238333333333333	1.53449018517562	0.913055163241039	0.917015136987444	0.922505067965386	0.930335009529862	0.933574935849602	0.945454713538692	0.952114721584963	0.952924631389836	0.963364457775721	0.97668433031814	0.979204209211215	0.992524081753634	0.997924006803242	0.998284030516575	1.01169390898733	1.01808375569847	1.02834357022769	1.0348235664173	1.04265336443165	1.04580328482306	1.05138336527946	1.05570321918907	1.05633311713728	1.06488310612842	1.07406299306776	1.07568295622763	1.07514292065764	1.07820297867083	1.08774274577339	1.08369290964878	1.08774274577339	1.09125268987813	1.08963272671826	1.09944265515594	1.10538247222542	1.11303240193323
155	Athlete 2	High	2015-11-23 13:06:00	5	180	1496.605	371.8565	2.12950690170321	0.529111544591393	0.608333333333333	0.555	0.478333333333333	1.54890519789975	0.909049252857093	0.913688022238622	0.921627615892802	0.935544066326562	0.940718127582981	0.953385705931171	0.962752602295885	0.96944318157532	0.983181343673292	0.994867553584182	1.00682140943252	1.01467178777422	1.0227004544517	1.03010475623099	1.03287014633958	1.03795513457269	1.03768748863524	1.04125581655617	1.04857090302297	1.04651909312507	1.04928448323365	1.04642987781259	1.04705424271078	1.05089035885833	1.04857090302297	1.05071178594419	1.04642987781259	1.04839247239801	1.04616223187514	1.0463406625001	1.04419963728972	1.043664487704	1.04491335978957	1.04741110396071	1.04999820573351	1.05080100125667
156	Athlete 2	High	2015-11-23 15:01:00	1	360	1512.824	361.2423	2.12591366135677	0.507639977042895	0.565	0.515	0.441666666666667	1.48728436431921	0.916966017080375	0.932383986604221	0.944189871394382	0.960665019312699	0.974585260891804	0.989034161931231	0.996434832271052	1.0085049062652	1.02524438391368	1.03749067772794	1.04674151565271	1.06048553741171	1.07334860059634	1.08321606736532	1.09220257555994	1.10814920454411	1.11969075960411	1.1367826768928	1.14885275088695	1.15255308605686	1.16946892405162	1.1781909619899	1.19387340177008	1.20673632442854	1.21378455512815	1.22576651921224	1.23396017874255	1.24171328872258	1.24567781309648	1.25140453567145	1.25387133210061	1.25431188165088	1.27017040072499	1.27977367828999	1.28752664774385	1.29889198298374
157	Athlete 2	High	2015-11-23 15:01:00	2	360	1485.05	343.437	2.10295351221629	0.486335170785513	0.585	0.523333333333333	0.455	1.51993898477878	0.90911159677081	0.922517651045179	0.938764650295279	0.949595983128678	0.968062408687452	0.975253701116049	0.993276326378045	1.0035749289254	1.01254184736589	1.02807853956793	1.03944260268737	1.05568946032921	1.06296954113881	1.07451118102028	1.08711813986558	1.09013666160332	1.10229982015184	1.10203331340055	1.11082265507903	1.11668226340077	1.11464041385411	1.12635948888933	1.13159757854401	1.13834492906757	1.13878887097261	1.1476670010321	1.15095188791287	1.16355884675816	1.16773147584075	1.16737632231672	1.18042722306706	1.18593167786476	1.19001566017461	1.19871621347208	1.20564114075765	1.22100025619767
158	Athlete 2	High	2015-11-23 15:01:00	3	360	1478.843	350.3961	2.06335187877599	0.488889254133658	0.676666666666667	0.57	0.491666666666667	1.47329170286902	0.912005986839245	0.914192897643701	0.922502991270941	0.932212657584127	0.943497000134334	0.948220610271175	0.952419467853751	0.962304098193272	0.970089439266247	0.975425423495263	0.98391048114884	0.991345894169144	0.995282166187474	1.00315498927362	1.00586665263234	1.00551672457967	1.01793819377631	1.01671358511671	1.02327417800533	1.02441130465177	1.03315894786959	1.03639550330732	1.03936961270555	1.05065395525575	1.05389051069348	1.05222849196803	1.06185067626805	1.0601886575426	1.063775141033	1.06578708781112	1.07129803606648	1.07672150230866	1.07925820164105	1.08590627654284	1.08914283198057	1.09377909962898
159	Athlete 2	High	2015-11-23 15:02:00	4	360	1510.065	316.917	2.12455717200353	0.445880333151117	0.568333333333333	0.516666666666667	0.443333333333333	1.47510875224834	0.916908572027844	0.934638152978809	0.943899979365951	0.958366043305278	0.964805144144718	0.975301833819114	0.977065984526517	0.986327810913659	0.993472628313298	1.00732119026245	1.01270185695469	1.02002310349437	1.02831456961124	1.02919671531149	1.04375085312775	1.04410371140785	1.05380661064512	1.06103964261478	1.06589102188686	1.07197726444621	1.07982779840604	1.08908962479318	1.0964990859029	1.10082117775483	1.1091126438717	1.11802161197875	1.12913580364332	1.12843008708312	1.13416361205545	1.14174950230521	1.14413115500279	1.15595092253447	1.16547739263168	1.17650322903313	1.18435376299297	1.18973428899211
160	Athlete 2	High	2015-11-23 15:02:00	5	360	1450.254	334.2835	2.00890104045249	0.463051624719602	0.616666666666667	0.538333333333333	0.461666666666667	1.3631831701551	0.911955998532642	0.92203005018621	0.928022452828091	0.929325100873496	0.934362126700281	0.939399152527065	0.946259941025671	0.951644515124034	0.956594688513082	0.960850042400243	0.965105534808038	0.969708298446142	0.975700701088022	0.979174383035559	0.989595982960706	0.996369919021576	1.00019101072006	1.00687809434319	1.01643116989098	1.02702633617096	1.02624466423134	1.03215021443548	1.03935841268503	1.04778240654225	1.04778240654225	1.05229831774262	1.05551171941822	1.06367515596223	1.07105692056662	1.07453074103479	1.07487815078573	1.08399696414484	1.08807875167716	1.09841336064394	1.09980286112708	1.10284241940657
161	Athlete 2	High	2015-11-24 08:56:00	1	24	1536.575	357.2339	2.21782965253485	0.515616833744314	0.585	0.521666666666667	0.453333333333333	1.60401123552417	0.911230186106253	0.928764835266769	0.940876350930079	0.950457224919674	0.961122494671238	0.981097575555885	1.00034953348466	1.00251861368044	1.0140878592948	1.02249369456508	1.03442450165739	1.03803982776491	1.04753020313308	1.0629859820474	1.06126867327914	1.06714372253979	1.07328983465695	1.07509749771071	1.07654374362246	1.07446487337626	1.08494943455682	1.08458787307888	1.09145710815191	1.08847455071476	1.09407839278297	1.09154746243742	1.09227058539329	1.09913982046632	1.10582820263243	1.10356876815114	1.11043785888826	1.11125133612963	1.11586099238546	1.12038029435579	1.13014173258047	1.13683025908249
162	Athlete 2	High	2015-11-24 08:57:00	2	24	1510.024	329.9938	2.17986167616457	0.476377089365411	0.648333333333333	0.593333333333333	0.511666666666667	1.66670516041488	0.91255369315775	0.918068078105791	0.928825596678086	0.939492746262254	0.941662323774338	0.951154243434633	0.963177360918927	0.971222943690968	0.979268382103603	0.987313964875643	0.995721167959599	1.0043089646604	1.00756340310823	1.01325852603253	1.02021924786882	1.02003850989257	1.02636650445257	1.02573363281687	1.02962079854099	1.02953042955286	1.02781284134082	1.02492002320491	1.02130410880457	1.02401604460482	1.02211771841653	1.02736085204078	1.0270897450764	1.03179037605308	1.03170000706495	1.02699923172887	1.03838947757746	1.04372312454924	1.05167833833316	1.06162224729349	1.06740773920592	1.07635730057804
163	Athlete 2	High	2015-11-24 08:57:00	3	24	1467.003	414.0938	2.11694029302607	0.597552868202915	0.765	0.625	0.555	1.69033019224615	0.915726034719193	0.92232273619529	0.929190440107668	0.937052108227233	0.951239331082868	0.961540886951435	0.969402555070999	0.976360593128804	0.980155925970446	0.988650221715491	0.996331221544203	1.01250637281421	1.01964522346662	1.0208200002684	1.03175403945871	1.03582051904037	1.03997718846372	1.04539911313803	1.05271863208129	1.06003815102455	1.05823089090103	1.05705611409924	1.05976700428452	1.06094178108631	1.0594958575445	1.05705611409924	1.06762881670783	1.06103211523174	1.05741759498469	1.05859222748274	1.05850189333731	1.0594958575445	1.05317044711217	1.04666422408525	1.04241707621272	1.04548944728346
164	Athlete 2	High	2015-11-24 08:57:00	4	24	1455.544	414.0938	2.12477626779813	0.604486486758453	0.741666666666667	0.631666666666667	0.555	1.72357867060732	0.908526137305826	0.913736681549269	0.920318252618914	0.924431917010135	0.931013634057933	0.942897277673835	0.946828031437583	0.953044219186744	0.956609297673699	0.964653715828667	0.970321317673562	0.979645380330072	0.985404364499627	0.998293651621247	1.00149305483141	1.01163999634432	1.01886153564289	1.02078114837335	1.02882556652832	1.03540728357612	1.04061782781957	1.05030756575287	1.05085600567898	1.06228273767158	1.06219120936877	1.06539075855709	1.07882848560482	1.07572046471931	1.07992536545704	1.0808396266381	1.08595864257873	1.09217468434973	1.09692817099173	1.09765952154531	1.09354585715409	1.09647125936843
165	Athlete 2	High	2015-11-24 08:57:00	5	24	1450.847	352.2869	2.07564541067463	0.503997104605649	0.673333333333333	0.601666666666667	0.526666666666667	1.60469847754097	0.902754756333017	0.91260946071077	0.922553866461066	0.926764537588137	0.938142162397654	0.945398960517032	0.944682207923032	0.953103407112784	0.956418209029549	0.952207680966868	0.958478765439008	0.963137371171232	0.968064651827914	0.966989666001303	0.972365024327527	0.970841960831374	0.977382006356751	0.985265712633198	0.98777420364781	0.988490813177421	0.995209975319104	1.00130208623933	1.00201869576894	0.998703893852174	1.00900653283508	1.00613980858786	1.01151516691408	1.01689038217592	1.02298249309614	1.03221000318805	1.03785403643873	1.05003811521479	1.05442790295817	1.06571596945953	1.07548111552913	1.08435039238843
166	Athlete 2	High	2015-11-25 08:52:00	1	48	1529.514	377.4209	2.18521181997471	0.53922004753503	0.701666666666667	0.555	0.486666666666667	1.61105680223545	0.914295686317531	0.923228184706461	0.934929783312503	0.94439818588647	0.960744620792094	0.965210869986559	0.970481046893421	0.977984419832358	0.978788347544755	0.990221922623437	0.99540280597774	0.999422301670043	0.996296027242696	0.999869055172205	1.00415657439187	1.00201281478204	1.00665765108162	1.00388855086451	1.00469247857691	1.00978406837865	1.00326335312691	1.00344194023203	1.0071042617141	1.00755101521626	1.01023067901113	1.01425031757312	1.01710871134279	1.01165994733081	1.01835924968766	1.01487565818039	1.01639422005263	1.01800193260774	1.0198778115599	1.02389745012188	1.03497370812065	1.03756407836295
167	Athlete 2	High	2015-11-25 08:52:00	2	48	1481.559	356.6636	2.11512414720396	0.509185117021121	0.7	0.57	0.496666666666667	1.58418485705222	0.913972634671794	0.923612448394477	0.93860803143734	0.950657834281547	0.953781925979095	0.962261501470001	0.972436963506408	0.97823872571893	0.980202436421291	0.979309879582966	0.980916396233905	0.984933187533187	0.989931620038535	0.99635825769593	1.00787255498982	1.01599507919272	1.01795878989508	1.02197543843095	1.02768797351232	1.03830971396789	1.04179085695345	1.05375157542992	1.06026729745505	1.06589060540528	1.07410249950273	1.07249569732497	1.08061822152787	1.08374231322541	1.08427796153914	1.08677717779181	1.08740205323668	1.08597384808464	1.08463487006374	1.08802678591815	1.08650935363495	1.08749128036784
168	Athlete 2	High	2015-11-25 08:53:00	3	48	1480.559	366.5421	2.13550255784212	0.528686524553781	0.645	0.536666666666667	0.463333333333333	1.59017894259129	0.902119329348817	0.909604180289178	0.911227414877327	0.91600697099493	0.920335500405838	0.928722116287118	0.932780346993726	0.937920493698708	0.948561666168523	0.95433313487389	0.964703720166935	0.977960184048898	0.980936066048426	0.999062233694836	1.00474341051712	1.00753899722296	1.02070516922185	1.02422222557491	1.02972310710351	1.0346829585148	1.04027413192648	1.04451251369054	1.05425192121944	1.06435206357195	1.07724764839406	1.08833970333433	1.09185661545117	1.10511307933313	1.12468204203777	1.13514291921389	1.14866982603639	1.16120467603489	1.17653511273922	1.19430054556202	1.20863892544236	1.22315788908885
169	Athlete 2	High	2015-11-25 08:53:00	4	48	1489.75	337.2818	2.14539293733909	0.485720417259953	0.673333333333333	0.516666666666667	0.443333333333333	1.56196973857331	0.916642768163028	0.93167902404358	0.944104373802033	0.955449070524621	0.965983565490843	0.97813875199033	0.993085145464914	0.997046723871577	1.01289346952903	1.02180727296198	1.03216161108547	1.04890870892579	1.05719217942458	1.06484546099947	1.07033772452317	1.08240290460642	1.08798531855661	1.09437793426317	1.1004105243048	1.10554261815329	1.11679745246992	1.12246987283634	1.12949282147707	1.14173801439279	1.14128783830136	1.15569390525801	1.16046597344157	1.17199082700689	1.18018429108945	1.18990844028904	1.20449452007816	1.21007693402835	1.22394281847734	1.23861904869295	1.24501166439951	1.25662666839133
170	Athlete 2	High	2015-11-25 08:53:00	5	48	1477.683	274.3846	2.12561647470831	0.394696579825477	0.648333333333333	0.533333333333333	0.465	1.5625602027158	0.923793737252196	0.94304015935129	0.960127999344514	0.974967639968644	0.992055623809802	1.00725488427031	1.01507934882227	1.0309981366514	1.05096408611911	1.06337528591215	1.07938397870038	1.09458323916089	1.10726444152708	1.12174417461896	1.13055788141683	1.14809567774933	1.15933768153034	1.17013001666795	1.17498661063425	1.1867683318657	1.19729095212603	1.20214754609233	1.2113210165745	1.21716699663465	1.21716699663465	1.21896567120827	1.22229330547824	1.22930833770247	1.22885866905907	1.23695299233624	1.23821209330737	1.23821209330737	1.24064039029052	1.23353530925925	1.23317568942287	1.23065748748063
171	Athlete 2	Low	2015-11-17 08:12:00	1	1	1592.576	437.5827	2.26886153130469	0.62340168054425	0.535	0.49	0.401666666666667	1.47378396310088	0.917503477686509	0.939094600528706	0.949756814819539	0.962995933909781	0.979788981965418	0.991517545903729	1.00466776690713	1.01461922389786	1.02768054681441	1.03843165919209	1.04020862367479	1.04989367133475	1.0568241604865	1.06766417095102	1.0717513459726	1.07797093535936	1.08188059913701	1.08650087774989	1.08996605109332	1.08472377080231	1.08818908661062	1.09094350265395	1.08579012044978	1.08730053313683	1.08685632763238	1.08347990991091	1.07805983344621	1.07343955483333	1.07068513879	1.06357699592945	1.06508740861649	1.06428775322955	1.06881927622046	1.07219569394193	1.06624251388593	1.07361720854214
172	Athlete 2	Low	2015-11-17 08:12:00	2	1	1447.882	429.9114	2.05300675337351	0.609587664983927	0.683333333333333	0.58	0.508333333333333	1.53059654498967	0.916011275290884	0.925296925175209	0.940861204052739	0.953241928771384	0.95616032854415	0.967303051687825	0.975439037527957	0.983132626745262	0.995601830788472	1.01275802853923	1.01877164494011	1.02390075168291	1.03610465954621	1.04388686988187	1.05830148471521	1.05918599437328	1.0699748002187	1.07828760291417	1.08775006965384	1.10004231504792	1.10013079437248	1.10685181998851	1.11118503819159	1.10968174043671	1.11675639976343	1.11879043167191	1.12630720403387	1.12471542695443	1.11949784088706	1.12577661167406	1.1236542422348	1.13010997167092	1.1353274159445	1.13974925526593	1.13983759279671	1.14089877751634
173	Athlete 2	Low	2015-11-17 08:12:00	3	1	1586.963	293.8244	2.24036165334131	0.414800419780435	0.325	0.478333333333333	0.196666666666667	1.43354424295801	0.919484211830159	0.940791578460664	0.966413047673551	0.988689001555528	1.00462544529108	1.0220587452615	1.04635954201592	1.06106326400831	1.08008137092888	1.09997997321272	1.11741327318314	1.13343780880689	1.14673276645262	1.17068147800005	1.18503311478545	1.2012336930127	1.21391243095975	1.23046523556689	1.24305588162573	1.25362154363924	1.26647632418978	1.27721802880678	1.28980867486563	1.29922970702417	1.31014745424466	1.3196565782914	1.3303101910202	1.33832245883208	1.35320236460086	1.35443508634403	1.36878658195653	1.37864793238315	1.38868518424037	1.39432024162701	1.40708693028936	1.42592955929802
174	Athlete 2	Low	2015-11-17 08:13:00	4	1	1737.644	333.3034	2.44640501045299	0.46925325772196	0.261666666666667	0.435	0.136666666666667	1.33668465229424	0.918913103968398	0.944552823524224	0.965889902060115	0.988280642629093	1.00909089014844	1.03244758144016	1.05387251207502	1.07845856959776	1.10146399328224	1.10980571902522	1.12534751559051	1.14369917143644	1.16003135531517	1.1814561451614	1.19673466700704	1.22035477380703	1.23229646456686	1.25960438848266	1.27821960062548	1.29068812240185	1.30877636273951	1.31869858153213	1.33652340636152	1.34934319574512	1.36295337244216	1.37884643661468	1.38446615517598	1.40299337443122	1.41467221283725	1.43275932686595	1.45207693343463	1.4632288000355	1.48561982218172	1.49466408313917	1.51389440076337	1.53900686693679
175	Athlete 2	Low	2015-11-17 08:13:00	5	1	1571.682	406.2739	2.25946527973239	0.584063297226456	0.323333333333333	0.498333333333333	0.18	1.47012278467236	0.902180014342361	0.910966828555575	0.915360163781697	0.915629140555521	0.920022619542613	0.923070927138644	0.932126718125682	0.934278676077247	0.941361779041613	0.951852160742705	0.960369854421125	0.966646170824988	0.986192199752148	0.993544423251309	1.01551124314289	1.02896051311702	1.04196124886649	1.06868023136392	1.0795291529228	1.09656468404061	1.11171737774165	1.12687007144268	1.14534019327455	1.15825136594006	1.17681119461685	1.19617795361512	1.21222728448256	1.2295317923742	1.24629834671818	1.26432022184733	1.27579680379879	1.2928323349166	1.30610204743989	1.32519997342531	1.34026281652044	1.35514653344766
176	Athlete 2	Low	2015-11-17 08:46:00	1	P	1626.327	366.4308	2.29408270588273	0.516884095992242	0.53	0.463333333333333	0.383333333333333	1.46544326515502	0.916645950566204	0.92878648664826	0.939255754166287	0.95148431114503	0.959842064556463	0.975325702003091	0.983771476311212	0.999958998813082	1.00101468533681	1.01051600510954	1.01896163835853	1.02212883898886	1.028815041718	1.03382969376486	1.04271514937903	1.04148356212105	1.04597037090605	1.04904940958056	1.04992919537004	1.04517846495412	1.04940135210818	1.05388816089317	1.05503186831359	1.05714324136106	1.06840413271275	1.0750903354419	1.0866150073654	1.10113112024412	1.11591101369463	1.13403400850972	1.14679054980946	1.16878434819186	1.179957359706	1.19614488220787	1.21620334933618	1.23010359805634
177	Athlete 2	Low	2015-11-17 08:46:00	2	P	1555.165	392.6253	2.20143616932879	0.555786386919438	0.576666666666667	0.528333333333333	0.45	1.51567757001464	0.918729872974897	0.934268098436421	0.944244571473416	0.950601021737378	0.954044240520128	0.965433163689268	0.971083388887157	0.980794868273383	0.983708241311032	0.987327980971191	0.990329685225763	0.997745685423489	1.00816353143222	1.01381389818655	1.01734516507335	1.02626208817658	1.02740982777083	1.03253034878006	1.03685645506273	1.03897527181738	1.03667979262888	1.03279534243083	1.03358975715738	1.02458464439367	1.01734516507335	1.0071041230549	0.998981756234662	0.99368457279159	0.985120832999614	0.982913685028037	0.974703128547316	0.968170015849508	0.969847459632422	0.970730205575903	0.968258205509994	0.974438276452984
178	Athlete 2	Low	2015-11-17 08:47:00	3	P	1483.317	427.5514	2.10340762594152	0.60628636713661	0.62	0.571666666666667	0.488333333333333	1.51428415704713	0.904507806271245	0.910256411710814	0.910875529383898	0.917597054281787	0.911494647056982	0.918304516047938	0.915562871272078	0.921665278496883	0.920957816730732	0.916181988945162	0.911583132954372	0.908576030486341	0.910787043486508	0.905569069822633	0.906453503383564	0.902562109158926	0.890976412382399	0.888853885279622	0.888323253503928	0.884697175167136	0.877356674400485	0.872227044829678	0.868777938287666	0.862321729277624	0.867805018829345	0.862233243380234	0.863648308716859	0.869750715941665	0.873642110166303	0.878329452054484	0.883193623933121	0.892037675933787	0.906276673393107	0.912290594720523	0.92856363338523	0.939530212488673
179	Athlete 2	Low	2015-11-17 08:47:00	4	P	1584.79	396.2427	2.23377469862645	0.558507384432909	0.315	0.485	0.191666666666667	1.394263979169	0.924557260279657	0.93580936523939	0.95585257362313	0.96745635090999	0.979499753843466	0.99637819318473	1.00947661309959	1.0285526168706	1.04384860121521	1.05554033182156	1.07514391455869	1.08991260183886	1.10740629156405	1.11777942713222	1.12903167304278	1.13580069582352	1.14125098261524	1.14089931028811	1.13887737059567	1.14907474047569	1.1525032285258	1.14714075410274	1.14916269379518	1.15021756982573	1.15944787604385	1.15716235829461	1.16331584878975	1.17113974760104	1.17122755996969	1.18485341789982	1.18995217331525	1.19575399148326	1.2036657026632	1.21219280517791	1.22133529902738	1.23082946520398
180	Athlete 2	Low	2015-11-17 08:47:00	5	P	1558.533	337.1178	2.19947216608211	0.475755866440322	0.345	0.531666666666667	0.23	1.44266077502492	0.912053882469527	0.918743184567865	0.919535316480902	0.927632759008295	0.935378236990683	0.942331583060034	0.948052629848315	0.960198934763922	0.965039787940656	0.977274154554773	0.986339852392223	0.994789400589138	1.0079039608148	1.02621133876221	1.03360471107507	1.04469484010663	1.05464059043111	1.06379434996707	1.06291415635552	1.07506060239565	1.08632657257519	1.09829689521829	1.10815472496878	1.11114727034843	1.12787038446976	1.13552794187815	1.14908238722281	1.15946844603984	1.16642165098468	1.17557541052064	1.18270473886249	1.1971393778187	1.20136422247941	1.20946180613132	1.2188796096383	1.21967160042682
181	Athlete 2	Low	2015-11-17 09:20:00	1	30	1558.221	389.2574	2.19010042224245	0.547106473408456	0.545	0.483333333333333	0.411666666666667	1.42643527835331	0.920797195554845	0.92482947281293	0.926144330554552	0.934647264685487	0.939205625591557	0.94665653297786	0.950864218302385	0.957789182592039	0.960156067078293	0.96602914517465	0.970850477629044	0.976022345113646	0.983999336147933	0.983473252499949	0.986629051631177	0.992765241827193	0.999690206116847	1.00854381582933	1.01695904592704	1.02853007515598	1.03703300928692	1.04834106696754	1.05833426690654	1.06718773606768	1.0797229474567	1.09515098642863	1.11671507504523	1.13188014246883	1.14722047740753	1.16799565137917	1.17781344325172	1.19499471958003	1.21340314961675	1.23224981871689	1.25048284068716	1.26731344143393
182	Athlete 2	Low	2015-11-17 09:20:00	2	30	1498.597	431.044	2.10989845651031	0.606873676037007	0.623333333333333	0.576666666666667	0.491666666666667	1.52476325649195	0.915697622440316	0.928166406716908	0.930712904099653	0.941337881790053	0.952401706848288	0.961094742420811	0.966802292451171	0.971456299057244	0.977427270141571	0.986295872819546	0.993584089965297	0.999379493944174	1.00069659921401	1.01457048350055	1.01720469404022	1.02343908617852	1.03028817437327	1.03336151386395	1.03942033889679	1.03924463099976	1.04196683627954	1.04407420471128	1.04802566131238	1.04872807052577	1.04389863760583	1.05443562055613	1.05926519426765	1.06251410086379	1.06014331137807	1.06857292589663	1.07647569830725	1.07612442330477	1.08200768123216	1.08727610231152	1.08903233653236	1.09544243656769
183	Athlete 2	Low	2015-11-17 09:21:00	3	30	1480.822	471.2714	2.07463470598598	0.66025221287812	0.725	0.608333333333333	0.531666666666667	1.53424734719981	0.903249579498565	0.911987349287435	0.919239636568104	0.920637836646557	0.917142616650843	0.922822279093774	0.922996984053477	0.92614251392937	0.928414378906543	0.927453151377659	0.930249271334147	0.934006478719311	0.941608456119802	0.940996778610531	0.947462683422228	0.951744285886916	0.957511090659387	0.961006170554893	0.966510987937914	0.97638469021537	0.9789186826822	0.982413762577706	0.989141794879061	0.993510679773496	1.00653005202705	1.0130832392685	1.0178890967125	1.0260151889921	1.03256851633375	1.04235493618146	1.04890826352311	1.06402451559372	1.06699534050991	1.06717018556982	1.08010199519322	1.08796595998316
184	Athlete 2	Low	2015-11-17 09:21:00	4	30	1581.11	433.6011	2.2289926420165	0.61127540871303	0.328333333333333	0.5	0.196666666666667	1.41517760364071	0.92112020257751	0.929912621390704	0.938968807129235	0.94740963069294	0.95743291483223	0.970181978501938	0.983722342947661	1.00077964672337	1.00825308993343	1.02170548507856	1.02917906926506	1.03964205893088	1.05036881552203	1.05661153438244	1.07278956808154	1.0780649065883	1.08668152777675	1.09283627733657	1.09547394658995	1.10338709532653	1.10365086225187	1.11033314566236	1.10787127403372	1.11297081491574	1.11305878421633	1.10699200395711	1.10795924333432	1.10285956147586	1.10171652447391	1.1018044937745	1.10453013232848	1.10382665987661	1.10593693625576	1.112795017291	1.12325800695681	1.12932478721603
185	Athlete 2	Low	2015-11-17 09:21:00	5	30	1507.516	472.8306	2.1160144336433	0.663685409818682	0.636666666666667	0.526666666666667	0.441666666666667	1.40408647059354	0.918171097581156	0.921847940685261	0.926137614367436	0.93016452606103	0.94136994930378	0.94933618536144	0.959578709436633	0.970258889430841	0.97734981365047	0.98916806747129	0.990481175592645	1.00562606356377	1.00956552829215	1.01700666146558	1.02549814077178	1.03241403069666	1.03836688108968	1.04878443945962	1.05447466822837	1.05806392400294	1.05911455086434	1.06086531490471	1.06051510595091	1.06471719230356	1.06708092728631	1.06979473085855	1.07023238677756	1.07023238677756	1.07565999392204	1.07320881197407	1.0788115937776	1.0751347506735	1.07898662807235	1.07889904074282	1.08266347117645	1.08196305326885
186	Athlete 2	Low	2015-11-17 09:36:00	1	60	1543.516	458.4372	2.18350332967957	0.64851880553812	0.54	0.503333333333333	0.421666666666667	1.45725321487953	0.921318653904923	0.937464245238366	0.947169311200278	0.962697416739338	0.971784855443911	0.983166115948243	0.998694221487302	1.01263426390431	1.03063259554681	1.04289630195845	1.0563951214218	1.0667176731781	1.08056944271179	1.09927367449495	1.10615556428309	1.11877193783914	1.13015333980643	1.14065243732936	1.15300427516136	1.1610330051179	1.16870878500411	1.17859039673267	1.1821194730471	1.1850309221042	1.19473598806611	1.20488227698167	1.21229337968087	1.22182189987614	1.23073293427703	1.23708518676524	1.24343772217936	1.24952529748056	1.26373001708458	1.27299386009284	1.28446353494344	1.29681537277544
187	Athlete 2	Low	2015-11-17 09:37:00	2	60	1531.042	416.8378	2.1585062362342	0.587669698674592	0.635	0.551666666666667	0.476666666666667	1.52890421279766	0.911772855242409	0.917136405768867	0.926105169050624	0.930941161852605	0.930501577409815	0.936832411086363	0.93973411955381	0.941228819445554	0.95292320364856	0.954769796667053	0.957759337433364	0.958814452882319	0.96136440920584	0.959605789469034	0.962947082379271	0.962507356953658	0.960485099337437	0.957671364151677	0.963034914678135	0.965145286558867	0.971476120235415	0.975960501876294	0.97833451163644	0.978246538354753	0.984577372031301	0.98950133811497	1.00330609419871	1.01464886724061	1.02590366700083	1.03663090903657	1.04639086792222	1.0625696337661	1.07373660122745	1.08912403048462	1.10776477937034	1.11444722420799
188	Athlete 2	Low	2015-11-17 09:37:00	3	60	1585.427	405.6115	2.25199777237738	0.576145224252299	0.353333333333333	0.52	0.213333333333333	1.42856628488829	0.924037159745181	0.938654583742616	0.953714899721471	0.965851674083395	0.97541930563969	0.985872863202438	0.999427090765963	1.00527403195621	1.01599349516015	1.02538385628899	1.03760940790825	1.05311247382491	1.05204941943462	1.0555044882467	1.06081976019819	1.06445209943773	1.06524939023045	1.06285737580867	1.06516075501672	1.06604668102317	1.06781839099247	1.06675533660217	1.06489499141915	1.06648957300459	1.06905871581022	1.07145058818839	1.07331093337141	1.0771204009948	1.08757395855755	1.08810548575269	1.09395242694295	1.1061778365186	1.11441665008702	1.12123801045384	1.1324003656392	1.14595459320272
189	Athlete 2	Low	2015-11-17 09:37:00	4	60	1674.863	417.7109	2.38218733654014	0.594117618166252	0.436666666666667	0.513333333333333	0.24	1.44526523429898	0.923132279682889	0.935196520881881	0.942204280326763	0.951607365057037	0.969703513507865	0.97759851475135	0.985582126389277	0.99835596190267	1.00651693656125	1.01396845913721	1.0187585407809	1.02390363292945	1.02869385680492	1.03091153460611	1.03348393844861	1.03809665707165	1.04359661749329	1.04262076530024	1.04545942702139	1.04794322046945	1.04377398051394	1.04519331137452	1.04359661749329	1.0432417492202	1.04066920314592	1.04129018706588	1.04111282404523	1.03623384754355	1.03516938495606	1.03481451668297	1.03277434413421	1.03658871581663	1.03029055068615	1.03587912150223	1.04075795577214	1.03676607883729
190	Athlete 2	Low	2015-11-17 09:37:00	5	60	1619.979	425.1327	2.23729541544145	0.58713566081057	0.471666666666667	0.531666666666667	0.253333333333333	1.35940516302691	0.919441589605188	0.925557081120273	0.920905794140834	0.920733575403242	0.922370136782925	0.927538079975141	0.931414175475748	0.928054874294362	0.917977246963097	0.915737850948619	0.917632671381467	0.917891206647524	0.921853342463704	0.927796615241197	0.922197779938888	0.928141052716381	0.931844791372951	0.936926832356038	0.941061186909811	0.940630571012608	0.949502390967839	0.953033910886816	0.960785963781585	0.966987633718689	0.979218754855305	0.978788000851657	0.981285932132191	0.990932943566254	0.990846765144235	1.00238873511759	1.00695384367501	1.01134673349484	1.02263030630859	1.03400005754435	1.04640339741856	1.05940957192756
191	Athlete 2	Low	2015-11-17 11:43:00	1	180	1629.907	400.1351	2.32198246504042	0.570036625308802	0.518333333333333	0.451666666666667	0.358333333333333	1.46137840329526	0.911398635479666	0.918862026910036	0.922327249249693	0.924637397476132	0.935032779573024	0.940452709844044	0.9419630817913	0.9472053631453	0.955557141621802	0.964175607165391	0.970217379876495	0.981767978547647	0.989409018895035	1.00371395931569	1.00984462771582	1.02441597028149	1.03729929198288	1.04342996038301	1.05977836196302	1.0792365455876	1.09371913492528	1.10491429330135	1.12286196251765	1.14365286917247	1.15769112252604	1.17332878597693	1.18390195945188	1.20176087544019	1.21642111369488	1.23196988145674	1.25293843702859	1.26049072414799	1.27275206094825	1.28847847762713	1.29816312159491	1.31406732965186
192	Athlete 2	Low	2015-11-17 11:43:00	2	180	1780.089	255.0047	2.52595358494357	0.361852714185897	0.296666666666667	0.41	0.153333333333333	1.37598316451472	0.92533512619771	0.941353695852932	0.953389688608065	0.966576351785873	0.985515373774193	1.00109149795181	1.01799510046265	1.03304023330698	1.05773189790663	1.07153781447259	1.08649454336164	1.11295613177213	1.13525819347156	1.16083474902642	1.18039345010413	1.20225306632595	1.22535161502532	1.24765367672476	1.27358441570236	1.29818753444632	1.3183656308126	1.34057928855675	1.36925338815608	1.40368013036674	1.4389027919757	1.47527754301143	1.5011190266313	1.51828755720715	1.54165287867685	1.56386596881937	1.58404420708605	1.60678800476104	1.63333899042967	1.65758835145212	1.67811992173909	1.7058203007267
193	Athlete 2	Low	2015-11-17 11:44:00	3	180	1672.505	390.4057	2.39100987549173	0.55812322483237	0.351666666666667	0.471666666666667	0.203333333333333	1.47216710374272	0.915748612160516	0.925823847330823	0.933937531025852	0.938128111770321	0.95078891796183	0.963271453277334	0.965589689464429	0.975397446840826	0.98368940141186	0.985115997299318	0.992783789364626	1.00062999526574	1.00553394543384	1.01480674722242	1.01061616647795	1.01364762912887	1.01311267354105	1.02363365738127	1.02372286429918	1.02996420343683	1.03326314388167	1.03941513314161	1.04262500962834	1.04779629463055	1.05724736729513	1.06232958833924	1.06937336085862	1.07481212365474	1.07641713337801	1.09202019530254	1.09799405664628	1.11003084329187	1.12438572316474	1.13606582509851	1.15166917294265	1.1579103691205
194	Athlete 2	Low	2015-11-17 11:44:00	4	180	1794.933	328.6613	2.54523026463499	0.466044519530411	0.235	0.393333333333333	0.141666666666667	1.38938030945183	0.921502187542818	0.950863613502761	0.967932181909165	0.986062129683533	1.01020585153878	1.03090040950006	1.05575157579977	1.07494276114125	1.10253550508962	1.12243399307471	1.14622392180731	1.16974854114812	1.19742976882737	1.21317179027488	1.23377786450528	1.25535697617362	1.27445967778423	1.29824960651682	1.32884923750563	1.34812876477714	1.37271462168507	1.39615075729501	1.42374293403997	1.43957358101921	1.46442559812402	1.49369896575564	1.50829027329921	1.53464537942211	1.55728530325502	1.58700108954102	1.62051855663599	1.65041159398544	1.68552148463449	1.71523585291198	1.74486372267051	1.77351742058429
195	Athlete 2	Low	2015-11-17 11:44:00	5	180	1725.393	302.6539	2.45191295176331	0.430093907481761	0.291666666666667	0.418333333333333	0.173333333333333	1.40775839531535	0.92641971792797	0.94166401636169	0.957705964223583	0.977558951167029	1.00104576913272	1.02249419704001	1.04358806672118	1.06946797507889	1.09065037773596	1.11245322176189	1.13629459795371	1.15402051975536	1.18300235074236	1.20533710316124	1.22386067439106	1.24123218007408	1.25931251799436	1.28200168653187	1.2993731922149	1.31860573778948	1.33083664656982	1.35822317870047	1.37665807484689	1.38924354185336	1.41512330810357	1.43338156462069	1.46005798554653	1.47929081533613	1.49781452867346	1.52147827048345	1.52848132835275	1.55241081119796	1.56490774522853	1.589546344526	1.6075385757929	1.62420068080864
196	Athlete 2	Low	2015-11-17 15:00:00	1	360	1589.086	404.4677	2.26658027851346	0.576909312721714	0.545	0.473333333333333	0.4	1.51587518557342	0.904630953424786	0.909078858661202	0.921621968544003	0.927137348215685	0.932385859278552	0.931407388590961	0.939146720880853	0.942527151682003	0.94697505691842	0.959607027914685	0.967435363952252	0.971082663362219	0.977487652608027	0.982914028532034	0.99536827730137	1.0042640877742	1.01182555520295	1.02383492786812	1.03015091336625	1.04554057419836	1.04918787360833	1.05781681547234	1.07071579771164	1.08156869219386	1.08868528351844	1.09357792222482	1.11314876231873	1.12266731375688	1.13129625562089	1.14099267192018	1.1524681647335	1.16963718734807	1.17835513295976	1.19143183742598	1.19934917721123	1.22016535660155
197	Athlete 2	Low	2015-11-17 15:01:00	2	360	1611.787	414.1971	2.27832731599842	0.585484662140426	0.336666666666667	0.476666666666667	0.186666666666667	1.40410059203419	0.916083675946662	0.924194292593735	0.938299878786958	0.951523839339208	0.959458187399733	0.97365197856329	0.985200892803925	0.998248584769627	1.00918034692617	1.02487277446067	1.0376559928695	1.04788253932573	1.06251693127859	1.08006081506538	1.09019915655128	1.10139553361882	1.11788138182397	1.13877521687986	1.1424779880303	1.15640716428286	1.1692784463079	1.1869103937109	1.20480681467077	1.21247683052854	1.23363513914131	1.24747611042354	1.26607788843784	1.27859663328979	1.29525875008148	1.31236175037072	1.31914999923339	1.33801625080458	1.34374660543973	1.35044679068618	1.36349434129777	1.37768813246132
198	Athlete 2	Low	2015-11-17 15:01:00	3	360	1688.5	399.0417	2.38396204184619	0.563399624467738	0.345	0.481666666666667	0.196666666666667	1.40278854531147	0.904441454706769	0.908492001761464	0.91536038206645	0.923725639218795	0.930417957891197	0.935261135262914	0.939399642539822	0.943010106107136	0.949350019138055	0.953752830646076	0.965904612998318	0.971540279498901	0.975943091006922	0.982283145225998	0.984396449569637	0.99443492757824	0.992937909542724	1.0009510434299	1.00737919905935	1.00958060481336	1.00781942373489	1.01037295275407	1.01882645250494	1.01856228946198	1.02595899585288	1.03767041234143	1.04541952437381	1.05871591912008	1.07077960006195	1.08425219762897	1.10265593278992	1.11709722230654	1.12422976565448	1.1400798306081	1.16676086269918	1.17767979005886
199	Athlete 2	Low	2015-11-17 15:01:00	4	360	1730.973	402.2848	2.43750399040131	0.566485326621383	0.263333333333333	0.438333333333333	0.158333333333333	1.35176987392627	0.913832246847368	0.922790319350485	0.932802406986603	0.948171736001461	0.956866339925574	0.96371666379666	0.975924229046487	0.991820636036338	0.999461365644435	1.01122986353492	1.02440357411908	1.04513014451268	1.05628383544649	1.07288277837469	1.08315833458981	1.1068710699681	1.12900285305538	1.14779727359729	1.16834824521055	1.1894262947988	1.21691546008181	1.24036458606411	1.26442851900308	1.2915664867254	1.31633295560272	1.33811354112932	1.36437309249899	1.39195012758066	1.41575002867269	1.43524754842088	1.46124377202853	1.47977528725937	1.50585881739774	1.52860498499074	1.55108782482172	1.56698465426252
200	Athlete 2	Low	2015-11-17 15:01:00	5	360	1674.093	394.7383	2.37295425805018	0.559524428929867	0.281666666666667	0.438333333333333	0.173333333333333	1.38385384006669	0.930113651107333	0.945230826295393	0.96742025970036	0.980769157715696	0.998980499028277	1.02002051683456	1.03434207360414	1.05538209141042	1.06855437432698	1.08835681073085	1.10055657663883	1.11938649603412	1.13529928964065	1.15315683377303	1.169246384224	1.18162290697642	1.20054141741243	1.21362525103394	1.23068703500216	1.24456662878782	1.26410385905219	1.27621517566512	1.2884149415731	1.30848258411646	1.32872712524993	1.34357895255283	1.35825402301129	1.37646522257821	1.3993618251066	1.41412534486012	1.43631449477375	1.45169673435564	1.4726481611212	1.49165625481758	1.50862888076243	1.5301118537723
201	Athlete 2	Low	2015-11-18 08:50:00	1	24	1601.558	488.8875	2.25419969711634	0.688111235699217	0.651666666666667	0.498333333333333	0.426666666666667	1.50829574149989	0.915240337825793	0.923708024164859	0.93402826760229	0.945318422220761	0.953168777194272	0.966752459993709	0.977954504845915	0.984922776903801	0.998153598386903	1.00706239655899	1.0147361097487	1.02726134934956	1.04005119975006	1.05345838151611	1.06007379225766	1.0692472012294	1.08838785157181	1.09297448568246	1.10964524756095	1.11740735201777	1.12164126556252	1.13046167246749	1.13222597904917	1.14739718589605	1.15021979492588	1.15365973532126	1.16300964532638	1.16874297315231	1.17676968840877	1.17729891000806	1.18020962880416	1.18303223783399	1.19176467572312	1.2001441115455	1.20367230245758	1.20675952228705
202	Athlete 2	Low	2015-11-18 08:50:00	2	24	1556.813	421.0807	2.18856978552439	0.59195580797916	0.573333333333333	0.531666666666667	0.453333333333333	1.54766772596994	0.915895030126791	0.917216483376727	0.91519016134007	0.92955028134302	0.936774413216182	0.94206036679606	0.953072711512416	0.961442009148768	0.971044756871815	0.98152866086833	0.980559501431621	0.992629008747927	1.00064601257105	1.00637240370753	1.01606329517395	1.0223182676104	1.0308638527335	1.03606180315014	1.04310964753655	1.04874789492966	1.0543862829029	1.06187470542605	1.06865825916247	1.07447279404233	1.07526566599229	1.08248979786545	1.09112352673192	1.09720235226176	1.10504306859814	1.10759797193477	1.12028420429442	1.12847735502416	1.1328822929107	1.13957784348389	1.1482995755136	1.15710945128669
203	Athlete 2	Low	2015-11-18 08:50:00	3	24	1644.862	372.8264	2.31925539216894	0.525685217691777	0.358333333333333	0.503333333333333	0.185	1.48217270379264	0.905199544137605	0.921193032945684	0.927820173866158	0.934005420791935	0.941604615700745	0.95079414959047	0.954152064550175	0.957686511507762	0.962988111444143	0.970763979350832	0.978716520255402	0.978186501261762	0.990380322115436	0.998686350015764	1.00328111696063	1.00513681793836	1.01556348581324	1.02475316070296	1.03385442859375	1.04905267741137	1.06645997320248	1.07715172107418	1.09570774385151	1.10958059268503	1.12787139446554	1.13635423636375	1.15747265211033	1.17178725393855	1.1845997827848	1.19838422461939	1.21420104042959	1.22674834827902	1.2427419780871	1.25087119198955	1.259000405892	1.27181293473824
204	Athlete 2	Low	2015-11-18 08:50:00	4	24	1510.627	352.71	2.12445249494949	0.496029555604152	0.613333333333333	0.553333333333333	0.471666666666667	1.54421834579161	0.924617458423368	0.936250828860592	0.943830288728269	0.955287444985807	0.965598998124648	0.972561356778867	0.982696695738022	0.984195008483735	0.997855474839554	1.00208574022261	1.00340783878864	1.01415985705978	1.01680391355801	1.0240308044325	1.03337282799851	1.03795566237476	1.04086396982561	1.04729768594077	1.05893119701181	1.06069390134397	1.0654529498999	1.06730383163881	1.07056470808286	1.07541193404555	1.0721510576015	1.08757422828948	1.09268598647243	1.09400794440464	1.09867895618764	1.10564145547568	1.11489530163494	1.11656982856034	1.12273915308906	1.13437252352628	1.13833853795672	1.14450772185161
205	Athlete 2	Low	2015-11-18 08:50:00	5	24	1617.977	410.2392	2.25659574796087	0.572161430209991	0.341666666666667	0.483333333333333	0.176666666666667	1.39873877442762	0.925619919699196	0.939080049171985	0.953064586594476	0.962941168764176	0.969583715950454	0.983043845423244	0.992133676198193	1.00052448233381	1.01092547245321	1.02263748244686	1.0259588257751	1.03880709948317	1.05148047756121	1.06450350742912	1.0659894229334	1.08338275149915	1.09483241804775	1.09972698522509	1.10855475149539	1.11502268199204	1.12935673173419	1.13696078647506	1.14360347313154	1.15216903542698	1.15907378658811	1.17244660771608	1.18555694592881	1.19324844848469	1.19630758783808	1.20251317488967	1.21614819999249	1.22681139408674	1.24604001100624	1.25941269266402	1.27278537432179	1.29009111560232
206	Athlete 2	Low	2015-11-19 09:41:00	1	48	1663.44	358.0028	2.38427306288683	0.513139297166151	0.566666666666667	0.511666666666667	0.436666666666667	1.67426110141152	0.914654756704358	0.927858960228337	0.944386646385241	0.965405699614331	0.974657471448011	0.990017559833414	1.00420976377956	1.01238380818334	1.03133670355874	1.03888194223903	1.04525958314782	1.05981112512651	1.06843423457057	1.06897316995246	1.07427294009748	1.08783633832013	1.09448330358598	1.09636972075646	1.09726785083702	1.09205809436749	1.09538172033429	1.09412410888731	1.0965493181058	1.09187849701815	1.09089035326211	1.09322583547287	1.08828554669428	1.08442312867947	1.08190804911937	1.08154871108682	1.08675846755635	1.08837527370201	1.09008195018928	1.09089035326211	1.09690865613835	1.1016693475676
207	Athlete 2	Low	2015-11-19 09:41:00	2	48	1557.155	372.7925	2.25443552594254	0.53972575357298	0.648333333333333	0.578333333333333	0.51	1.75975960996643	0.910449231314491	0.920883318731553	0.932587553492271	0.943475089157404	0.96080457239531	0.973234584955382	0.980492942065471	0.990654699931249	1.00680466756346	1.01923482490267	1.02304541171277	1.01996060270202	1.02948721450641	1.03629212336842	1.03865100980068	1.04627247297915	1.05289568402784	1.05316786879999	1.05489175394998	1.05053665281645	1.0498108750171	1.04890368896269	1.05334927705505	1.05108116713989	1.0481777663842	1.04436703479496	1.0497200985	1.04110081752916	1.03447746170133	1.03710867768487	1.03756227071208	1.03556620078993	1.03638289988552	1.03910474760702	1.04355048047851	1.0469982507785
208	Athlete 2	Low	2015-11-19 09:41:00	3	48	1560.602	297.2776	2.22680358826075	0.424181710897169	0.591666666666667	0.548333333333333	0.475	1.65940097464148	0.934770881334227	0.957483649533203	0.972327418186786	0.996828647260172	1.01024167575198	1.02884101247756	1.05369981957482	1.07122613685126	1.08946789555297	1.10395394349392	1.11906596700979	1.13811249029835	1.14866403846661	1.16350780712019	1.18443211444475	1.19498366261301	1.20598239734424	1.21823294053655	1.22511824379439	1.23128824831573	1.23584872366334	1.23915724786112	1.24183993917273	1.23790543940004	1.24380704637033	1.24702624740651	1.24792047784372	1.25096074717921	1.24881456559217	1.24809926685566	1.25686249683825	1.25024530575394	1.2472945022688	1.24836752171794	1.24398597807102	1.24362825735839
209	Athlete 2	Low	2015-11-19 09:41:00	4	48	1592.187	369.3458	2.29381905848711	0.532106112669032	0.663333333333333	0.591666666666667	0.516666666666667	1.78248489669065	0.903805367686071	0.90804872267821	0.91193104529409	0.912382407798007	0.918341170812533	0.924209603699399	0.925834681594128	0.92827229843622	0.932515653428358	0.933689368819169	0.939377285517907	0.934772754082322	0.937210514991603	0.941092693540294	0.948766864577207	0.949308557208783	0.954274121020626	0.956350705486461	0.961587259681281	0.968268087448323	0.973594971770803	0.982171867815549	0.987047245566923	0.996165978310435	0.99824241870908	1.00988909842234	1.01395193722635	1.01973003998556	1.03670345995411	1.04609303901341	1.05584365044897	1.06749033016224	1.07606737027417	1.09042251314531	1.09881889300193	1.11488944389546
210	Athlete 2	Low	2015-11-19 09:41:00	5	48	1575.955	344.7172	2.41593477116898	0.528450539323783	0.655	0.531666666666667	0.46	2.00232627317451	0.914459414560592	0.925699504116251	0.925987707609993	0.931271489428502	0.942415766652464	0.952791245726898	0.95653789114554	0.964799980132355	0.972581627763113	0.977481087156722	0.985551091580953	0.983725751687345	0.993717061636609	1.00591788060465	1.01600515618534	1.02743748360332	1.03848548859639	1.05145495241423	1.05885243091982	1.0713414533816	1.0840227137057	1.08661654514938	1.09785678800477	1.11082625182261	1.11178698123499	1.1124593538539	1.1209135274033	1.11976071342833	1.12446808825936	1.13724546751461	1.1370532296523	1.135420127621	1.13484356733379	1.13945497653339	1.14819735357653	1.14848555707027
211	Athlete 2	Mod	2015-12-16 10:23:00	1	1	1550.527	394.317	2.18514115794258	0.555706740983191	0.606666666666667	0.548333333333333	0.475	1.57337975554292	0.921828130119684	0.936847631160796	0.948951453505783	0.959641758652156	0.969802030081281	0.984379718917243	0.990652606656778	0.997897199389778	1.0100011626637	1.01680408412048	1.02404881778241	1.03270706864296	1.0406585609042	1.04313228646624	1.04684308620271	1.05638482054462	1.05223234953194	1.05567806194531	1.06195080875591	1.05514788729913	1.06283429223728	1.06283429223728	1.05744502890805	1.05550133706325	1.05355764521846	1.05523624974016	1.0459594617924	1.05055374501023	1.04914008688269	1.04295570251312	1.04542942807516	1.042602252749	1.04375082355345	1.04454594459379	1.04313228646624	1.0479031536372
212	Athlete 2	Mod	2015-12-16 10:23:00	2	1	1487.147	385.6029	2.08229244560167	0.539918384444911	0.71	0.571666666666667	0.5	1.52650353477139	0.905783288919842	0.913244636038938	0.920618051053417	0.925007095243388	0.932204926087185	0.938173947774752	0.946600867813329	0.947303064476785	0.953359878249693	0.968457876620018	0.969862409966206	0.976972588743936	0.987593750838949	0.996108462962867	1.00866091091612	1.01664887052799	1.02349567304969	1.02849912181778	1.03473137974209	1.04429931685156	1.04956614187567	1.05228727646343	1.05729072523151	1.06413752775322	1.06001185981927	1.06562971316547	1.06896539235062	1.07186211110907	1.07326664445525	1.06975538109942	1.06852657194319	1.07335443654059	1.07361767277734	1.07607557112835	1.07923552612355	1.07791892488197
213	Athlete 2	Mod	2015-12-16 10:23:00	3	1	1496.488	388.7375	2.09850315857758	0.545120890783989	0.668333333333333	0.535	0.461666666666667	1.49033443669111	0.915840257078164	0.922081829051229	0.941422148227261	0.950389061725749	0.965158070977046	0.97860837111051	0.988630223857557	1.00568495818549	1.00797054303359	1.0219483829056	1.03082737311433	1.03821180762571	1.05236549407724	1.05878291262982	1.0671343631	1.07126619680448	1.07443101455016	1.0796177875032	1.0825188353796	1.09087028584979	1.09500211955427	1.09676030489235	1.10185915455563	1.10282617051444	1.10959528222605	1.11610062406839	1.11829842585526	1.12462806134662	1.12647416997446	1.13043015709943	1.13675965236225	1.14405630381241	1.14897930689617	1.15601218847706	1.16093505133229	1.16278130018867
214	Athlete 2	Mod	2015-12-16 10:24:00	4	1	1473.229	370.9332	2.0791940172177	0.52350455375737	0.633333333333333	0.57	0.496666666666667	1.53254519745597	0.916695943666223	0.917669329415265	0.919084880968533	0.924393410990927	0.930940795603012	0.93474528445859	0.943062179078139	0.947485954096801	0.948016891778096	0.954564135258421	0.957307031014928	0.965004498339632	0.966685518733548	0.96757027373728	0.971994048755942	0.970401517975576	0.978010495686731	0.986592718015168	0.990928144552041	0.99464414379407	0.997740856873013	1.00685401688275	1.01614415611958	1.0230453580541	1.03277780422692	1.04516451541093	1.05693194043186	1.06931865161587	1.08037830086017	1.09117248126382	1.10338235435249	1.11736173744864	1.12850973517472	1.13664965056717	1.14647058635354	1.15620303252635
215	Athlete 2	Mod	2015-12-16 10:24:00	5	1	1547.016	410.4913	2.19489212786646	0.582401295738163	0.461666666666667	0.576666666666667	0.275	1.55100017051106	0.906696304009194	0.917013892866101	0.916924934680525	0.929288278047516	0.935692416134493	0.942274328713539	0.941207114244793	0.947789026823839	0.94672167047601	0.96166451746654	0.969313786393416	0.966378591906655	0.974383693575835	0.985857738845232	0.996353244073292	1.00124523488456	1.00862777113379	1.0125413637828	1.02143576354958	1.03415508153796	1.03771284144467	1.04642946671937	1.05567984110753	1.06777645179688	1.07320204984252	1.07675995162831	1.09019065134313	1.09864054394019	1.1086023000548	1.11287172544611	1.11642962723191	1.12301153981095	1.12834817967102	1.13608640678347	1.14071166491709	1.14311325216948
216	Athlete 2	Mod	2015-12-16 11:07:00	1	P	1523.663	410.0199	2.15883781683135	0.580946354786726	0.653333333333333	0.578333333333333	0.5	1.57709917982072	0.905513689775648	0.908356079821442	0.91306378390706	0.916261525841337	0.912886107962818	0.915195611863244	0.920169829865224	0.924699858006599	0.925765913672048	0.931450693763637	0.941310150108119	0.93997786390102	0.940599588018509	0.951080910167836	0.952591014006532	0.960229946110064	0.963161174127979	0.974175524110031	0.974264362082151	0.9835022359965	0.990696978239429	0.998247214058197	1.00668554622346	1.00855086026328	1.01867697221148	1.02898076010392	1.03244487426721	1.04283750013177	1.05216407033088	1.06548792421336	1.07428160826711	1.08094346436467	1.08689475837262	1.09115841428499	1.1033273745299	1.11585168666329
217	Athlete 2	Mod	2015-12-16 11:07:00	2	P	1474.262	413.6559	2.05950001357855	0.57786494643886	0.74	0.661666666666667	0.593333333333333	1.58209653349785	0.90557989553569	0.908557397722507	0.911797809692358	0.913111520425436	0.917227692985001	0.92116868548722	0.917753093460023	0.920292924897506	0.920205334868833	0.918804034107082	0.921781675990915	0.915038221662209	0.916526972755617	0.918979214164428	0.91048409895928	0.909608478066581	0.898048130948927	0.903215244155552	0.903740644630574	0.895946389351824	0.897873090588597	0.895946389351824	0.897785360862909	0.897259960387887	0.894982899036422	0.899099071595987	0.89796068061727	0.903915964384935	0.912673570282071	0.918103313877699	0.918366223660733	0.919066804193101	0.927561779701234	0.931765542289472	0.939559937265237	0.948142502802043
218	Athlete 2	Mod	2015-12-16 11:07:00	3	P	1500.781	418.107	2.11171113992383	0.5883078274446	0.793333333333333	0.665	0.591666666666667	1.66252684433165	0.913629714568309	0.930125133976973	0.937711237105801	0.944327162153365	0.955706316846607	0.963645314337698	0.970878663811743	0.973260419342063	0.975377363393204	0.982169594914419	0.985874422888267	0.992049229983001	0.994342761922755	0.997871142715471	1.00051756901749	1.00175241787045	0.999635333111829	0.996900823926726	1.00060579260805	0.992313900754699	0.990814240422558	0.979876062974665	0.967967707445508	0.963027889911217	0.950060851295269	0.938328802239763	0.927567071973002	0.925802881576644	0.91768743690442	0.906308141503698	0.902427007056199	0.890430287228995	0.88319693775495	0.877551472203612	0.873229079095802	0.873581973458066
219	Athlete 2	Mod	2015-12-16 11:08:00	4	P	1493.258	396.604	2.13172633918735	0.566178914177631	0.623333333333333	0.55	0.476666666666667	1.54524999264655	0.92058164080078	0.923982391699294	0.931231578611665	0.936869755789768	0.953605413137367	0.961212633936627	0.965866360682519	0.977053349323737	0.982781034973563	0.991104180789868	0.998800767304117	1.01213553099647	1.01974275179573	1.03307765824482	1.03531494176767	1.04587537110683	1.0553619842988	1.0636851301151	1.07540902682992	1.08426908071982	1.08731194048818	1.09572445201948	1.09697742786685	1.10019930457866	1.10055719570881	1.10002028763521	1.10691144066069	1.11183383557849	1.11702447039798	1.12024634710978	1.12391562342346	1.12767440820886	1.12651108358994	1.12695848319182	1.12767440820886	1.13071726797722
220	Athlete 2	Mod	2015-12-16 11:08:00	5	P	1555.635	309.6516	2.15178053158628	0.428315308188966	0.376666666666667	0.54	0.253333333333333	1.41356126096109	0.917302518385096	0.923459354869325	0.929095825177695	0.936726755850157	0.953029211225115	0.953289394313044	0.955630627139358	0.9605734142016	0.974101136592045	0.977396235752417	0.979737468578731	0.986241215846866	0.992484641705388	0.9971672456797	1.00115616640788	1.00809341383422	1.01546416141875	1.02283504732497	1.02326854748316	1.02517628015128	1.03497512657979	1.04095850767206	1.0424326018603	1.04520761148818	1.0483292552566	1.05700077995909	1.05821482938108	1.06437166586531	1.06766676502568	1.07677192820806	1.08561690830251	1.09151356169881	1.10452077959171	1.11666085884653	1.12932130427721	1.13859992285154
221	Athlete 2	Mod	2015-12-16 11:34:00	1	30	1544.644	388.1833	2.18366189224968	0.548774396830419	0.643333333333333	0.591666666666667	0.51	1.57918987591989	0.915864138725052	0.926942450654808	0.934298492752619	0.947503715036405	0.959468274956151	0.961949741054142	0.971166918067926	0.980650011889681	0.987651498243531	0.988892160607569	0.990044325405532	0.992437293937446	1.00254071894122	1.00838989912719	1.00874445487116	1.00865581593517	1.00688331995518	1.00457899035926	1.00378138130526	0.999970472537325	0.995627871523362	0.992348655001456	0.99057601765156	0.982688424677634	0.984195003849644	0.983308755859653	0.976218630569813	0.97409157884587	0.974977826835861	0.97488918789987	0.973116691919888	0.966469761310001	0.96638112237401	0.969040007713896	0.965140318640058	0.973116691919888
222	Athlete 2	Mod	2015-12-16 11:34:00	2	30	1507.03	358.0289	2.03200248973554	0.482747932156145	0.46	0.523333333333333	0.24	1.23619664571623	0.915031069063635	0.919257604039266	0.927456914696706	0.928978391780385	0.935656225354145	0.941826944844982	0.943855670846492	0.941404237413456	0.944447326415721	0.943771129360187	0.948335695446132	0.946053344985706	0.949941714016116	0.944954575333552	0.950617911071651	0.947067707986461	0.945630772389087	0.943010390818347	0.949265516960582	0.955943215699436	0.951970440017627	0.951885898531322	0.959239929160617	0.966086845706987	0.969045258388041	0.970059756223703	0.979273429881898	0.990262205082688	1.00404044482683	1.01071827840059	1.01359241926515	1.02703249306407	1.03835943421008	1.04698145229905	1.05408185846943	1.06532425812913
223	Athlete 2	Mod	2015-12-16 11:34:00	3	30	1533.924	422.9141	2.20152001965449	0.606975220248305	0.54	0.513333333333333	0.431666666666667	1.51774122220667	0.91568107884074	0.931606722219481	0.935565492452043	0.95428048794875	0.968496639530368	0.986311751426373	0.998638290968622	1.01312440763045	1.02770051265235	1.0400270521946	1.05253371197909	1.06387052308267	1.08186561169882	1.0950020464817	1.10444953259012	1.11146747649876	1.12163486948774	1.13171213059455	1.14052969818248	1.14547834037582	1.15312620280494	1.15906457343695	1.16464313415077	1.16581283930958	1.16977160954214	1.17400048837702	1.17301075993835	1.16743234274663	1.17283092674032	1.17166122158151	1.16959177634411	1.16410320399035	1.16284351047147	1.16176393719484	1.15987432515547	1.14970707568859
224	Athlete 2	Mod	2015-12-16 11:34:00	4	30	1488.599	405.486	2.13631481017956	0.581920145801838	0.693333333333333	0.6	0.525	1.62777051584302	0.901220062463595	0.901310044344946	0.905628600602738	0.904728781789221	0.913455876186156	0.921822899545911	0.924701889213848	0.928840481708937	0.935678243621031	0.941706025089187	0.953941838811749	0.955111459757548	0.962039060039222	0.962219023801925	0.961319348500181	0.973555018710969	0.972475523158294	0.975174549063527	0.982372094989256	0.988220056206481	0.998206609918795	0.999825996759581	1.0101724779973	1.02015903170961	1.0274465595167	1.03788287912399	1.04436071351068	1.05569670841973	1.06163479503008	1.06937208873214	1.07216109651873	1.07593976148841	1.09033485333987	1.095193157374	1.09951157012001	1.1044598560355
225	Athlete 2	Mod	2015-12-16 11:34:00	5	30	1404.843	348.0611	2.24943111053743	0.55731456590372	0.68	0.62	0.551666666666667	2.1848505448239	0.906338154595961	0.909349526748997	0.919487989129278	0.923703942167479	0.92791989520568	0.931433242777431	0.937255357035768	0.93805835758596	0.944282052179269	0.947193029248563	0.947895794834763	0.95020456152135	0.957833467047558	0.960041838650401	0.968272954559317	0.974797834403855	0.975500439870305	0.986241112633293	0.984333926281678	0.985739297334329	0.991561251472915	0.993769623075758	0.998086131317453	0.995777364630867	1.00280405977437	1.00350666524082	1.01073399043206	1.00822459369773	1.01183817623348	1.0220770336975	1.02157521839854	1.03633105403224	1.04074795735768	1.05439960718996	1.06152653729745	1.07427495161555
226	Athlete 2	Mod	2015-12-16 12:08:00	1	60	1541.564	372.4398	2.29542750566098	0.554572214402304	0.68	0.541666666666667	0.468333333333333	1.74110351341913	0.908829603232781	0.909949796823517	0.924512164600568	0.930299856303121	0.938234424410196	0.944582138456861	0.950929852503526	0.956624182331641	0.966332328248002	0.970533016987632	0.98164144211804	0.990136181471739	1.0016180540999	1.0070322983047	1.01795399968623	1.02112785670957	1.03139617387255	1.03559686261218	1.040264360724	1.0513727858544	1.06164110301739	1.07106931221295	1.07984398828745	1.08591176561331	1.09300622575296	1.09730027636703	1.10150081620415	1.11018242820924	1.12213096130707	1.12241089802787	1.12511809458153	1.13398628143297	1.13697341470743	1.14322761797715	1.13772016080042	1.14210757328892
227	Athlete 2	Mod	2015-12-16 12:08:00	2	60	1472.416	375.1355	2.12158989062164	0.540529092602425	0.723333333333333	0.576666666666667	0.501666666666667	1.59869546882921	0.907814328339662	0.918021739114982	0.928771068721571	0.932926308087738	0.941146443000024	0.945572569737312	0.959845020147777	0.961109545450415	0.968426386251233	0.97989832232919	0.981795254372175	0.992544583978764	0.995344954222244	1.0046490708861	1.01268851815828	1.01792773927602	1.02768343095109	1.03021262564539	1.03472924029176	1.0452075384382	1.04981435281559	1.06228007091409	1.06508029706854	1.06697737320055	1.07528770784386	1.08251420482463	1.09145694620828	1.09940604966042	1.10545822106957	1.1078068722128	1.11611720685611	1.1170206450566	1.11810462680817	1.12442768558844	1.12894430023481	1.13499647164396
228	Athlete 2	Mod	2015-12-16 12:08:00	3	60	1453.483	396.5131	2.07119727603664	0.565026802950461	0.765	0.585	0.513333333333333	1.52899438250375	0.906997371398805	0.913161303785509	0.921737457539009	0.927722838804932	0.92754414518525	0.934244300929897	0.937013624538257	0.946393614582524	0.954076442736518	0.954701727906503	0.952557689468128	0.959883130382759	0.960955149601947	0.961937822011294	0.966047062769464	0.977392540131324	0.980787148909668	0.985789857766244	0.989273955853328	0.995706071168453	1.0048180207832	1.00669416129095	1.01946876011356	1.0272409350774	1.03179690988477	1.04189167440776	1.05153970488155	1.06270648862373	1.07574927037476	1.07610651511522	1.08655866687758	1.09066805013465	1.09799334855038	1.10951751953192	1.11639622639735	1.12077365008394
229	Athlete 2	Mod	2015-12-16 12:08:00	4	60	1500.627	360.5912	2.14646897854575	0.515782952550224	0.406666666666667	0.551666666666667	0.24	1.5245710383692	0.911057271766386	0.915361575534237	0.916347966561192	0.927108582942679	0.931950853162441	0.935896417270257	0.939214330011155	0.947553882801832	0.948898870450679	0.952934119473504	0.961632268886074	0.964232845345044	0.968806203857922	0.966474539105836	0.975800482923468	0.980822122973247	0.98871325118888	0.998666989411573	1.00153647757743	1.00853075664297	1.01292474532583	1.02476143764928	1.02269897068037	1.02781029564515	1.04188882476754	1.04995932281319	1.06045088444965	1.06412753685058	1.07094258912425	1.08394504230467	1.09120837611525	1.10708031746152	1.11111570952249	1.12958808428959	1.13721030079834	1.15227507790954
230	Athlete 2	Mod	2015-12-16 12:08:00	5	60	1474.798	369.1798	2.09913309443239	0.525466901891603	0.693333333333333	0.558333333333333	0.473333333333333	1.49107168269694	0.913708271477127	0.917902131017719	0.924862101751653	0.928609745454479	0.932982091330177	0.940834351406041	0.947258863134657	0.955735825383393	0.957966619905018	0.967692701832295	0.977686370928632	0.986788035350239	0.994104836420785	1.00284938583858	1.010790889082	1.01427080328216	1.02221244885918	1.02551387672424	1.03193853078646	1.04246765888811	1.04728607826798	1.04710759193287	1.05754761920057	1.06245528174799	1.06263376808309	1.06548912244399	1.07967665108092	1.08047983958889	1.08395989612266	1.08913514583913	1.09377522121749	1.09368597804994	1.10314433047456	1.12107964514791	1.12045494297504	1.13455337077801
231	Athlete 2	Mod	2015-12-16 14:13:00	1	180	1579.663	372.6108	2.2300586343492	0.526026077582221	0.686666666666667	0.541666666666667	0.466666666666667	1.57095664261583	0.905349061455599	0.913756905539175	0.924908306919461	0.937564189626858	0.943759428301801	0.948627075496954	0.95968996136705	0.964026515501061	0.972345702901384	0.97739052228998	0.988630298007394	0.994294584794259	0.9996046683673	1.00518029847091	1.01181797352375	1.01721671378004	1.01765929133099	1.03004962750782	1.02943016010955	1.03509430572335	1.03597931965219	1.03482875919278	1.04190901179656	1.04261699470502	1.04005046842869	1.04013898393888	1.03845733041833	1.04190901179656	1.03960789087774	1.04013898393888	1.03580228863181	1.03987343740831	1.03535985225392	1.03456321266221	1.0399619529185	1.04190901179656
232	Athlete 2	Mod	2015-12-16 14:13:00	2	180	1556.217	397.2484	2.2083340783293	0.563711345706794	0.66	0.571666666666667	0.498333333333333	1.64180243438505	0.898738587016522	0.902652866787058	0.902830814395536	0.907901611717183	0.911815891487719	0.917776284947761	0.916886688809366	0.919377529616073	0.924626274546198	0.928718501925211	0.934411973972537	0.946243787088383	0.945087269537271	0.954428241846409	0.955851538906244	0.958342521616945	0.960833362423652	0.961100283836369	0.967683352022089	0.970708177558224	0.978358789490817	0.980404903180324	0.989834707389707	0.994727557102877	0.997930188343495	1.00353468658658	1.01474382497675	1.02426260299037	1.03404830241671	1.04463462417721	1.05753412294392	1.0602029113591	1.07185677686647	1.07772819652227	1.08964898344236	1.09712178967047
233	Athlete 2	Mod	2015-12-16 14:13:00	3	180	1517.599	422.5129	2.13371667397668	0.59404547558363	0.43	0.593333333333333	0.29	1.56425079932226	0.90518813776099	0.911181838456077	0.913473588897782	0.917880639057001	0.920877489404544	0.925901625004784	0.933481835637552	0.932424256077889	0.939563691395641	0.936302375859089	0.946526957185575	0.952168037628649	0.949964442249946	0.956575228386054	0.957897273134726	0.966182724271518	0.966623499586534	0.969708364398893	0.974115555156298	0.973674779841283	0.97861076037852	0.988130101200981	0.989628596673846	0.990069231390675	0.998971627370302	1.00170401252884	1.0052297932544	1.01430849936003	1.02215317518181	1.02356337499348	1.02797056575089	1.03898840204621	1.04427686223728	1.04780264296284	1.05785077356513	1.06657700001694
234	Athlete 2	Mod	2015-12-16 14:13:00	4	180	1498.102	428.5939	2.10677466443976	0.602729834052305	0.786666666666667	0.668333333333333	0.588333333333333	1.66481558247161	0.911385340473654	0.912266947358323	0.918790894556713	0.922846370603946	0.928400536166241	0.928929584674795	0.939332658417566	0.940214405931824	0.941536745944034	0.946914702633065	0.943829008221928	0.94726726100918	0.953262300328604	0.955730912109349	0.961990475683049	0.96243120881059	0.970189461899352	0.976008151715924	0.975919976964499	0.971600117292576	0.971511942541151	0.981826841532496	0.980504501520286	0.984295312683653	0.988703487736589	0.988791662488015	0.992406264778119	1.00042904212116	1.00086991587829	0.99319983754095	0.998577653600394	1.00395546965984	1.00695312994914	1.00889269322133	1.01118481486963	1.01770890269761
235	Athlete 2	Mod	2015-12-16 14:14:00	5	180	1494.341	423.0144	2.09353676260648	0.592633272801805	0.643333333333333	0.585	0.52	1.54726315009227	0.914349614829505	0.923220178321905	0.934110950061068	0.940610360670216	0.947724379710609	0.952203722170651	0.962216081586152	0.97275562849351	0.977937560714823	0.980221012463368	0.988389126292156	0.998050260875851	0.995415304100182	0.996205735093819	1.00428600769024	1.00665744076881	1.01122448436356	1.00973132351099	1.01306887004793	1.02097346017962	1.02150050757382	1.02782409562058	1.02861452661421	1.03520177845573	1.04240377882614	1.03713400537246	1.03493825475863	1.04205241389668	1.04714650488563	1.04354543465159	1.04863952564053	1.05531447861675	1.05303088677055	1.05487541255258	1.05232829700928	1.05742238799823
236	Athlete 2	Mod	2015-12-16 17:08:00	1	360	1657.635	344.6344	2.33672732741243	0.485822645182073	0.455	0.495	0.233333333333333	1.50661100710981	0.916910835764326	0.924952752143639	0.935115807138846	0.943688184381561	0.947488105464172	0.960567496983976	0.967195508909417	0.979037769273968	0.98107038027301	0.98761000554914	0.996977580700559	0.998833559368523	1.00864292679895	1.01509430639331	1.02525722042098	1.02764337801726	1.03312264543675	1.04240183393886	1.04249022058817	1.04390426600959	1.04602526365794	1.04726239481319	1.04584834939178	1.04249022058817	1.0439926526589	1.04664382923557	1.04743916811181	1.05415556668656	1.05442072663449	1.05857433528188	1.06060680531338	1.05592301773767	1.06140228515717	1.06025339968369	1.0616674451051	1.06051855963162
237	Athlete 2	Mod	2015-12-16 17:08:00	2	360	1595.508	378.801	2.2501029147207	0.534213074581336	0.408333333333333	0.511666666666667	0.235	1.48294119109461	0.909519756218214	0.922516133178159	0.922781405654549	0.931357279811505	0.940994102846652	0.942674020836417	0.955847387141322	0.96088671802852	0.973441256249217	0.980337353443773	0.983962179844961	0.994394679281909	1.00456204726983	1.01419887030498	1.02516191469471	1.0269301158159	1.02914043773108	1.04019176525224	1.05398410066872	1.06326722706868	1.07095900066504	1.08103794449417	1.08819931416511	1.10367128551663	1.10826863663721	1.11843600462513	1.12931062485606	1.13417324845304	1.14142304228278	1.15291649059792	1.16370268667005	1.174135186107	1.17669920465736	1.18465625073011	1.18845792544889	1.19862515240945
238	Athlete 2	Mod	2015-12-16 17:08:00	3	360	1549.618	485.3757	2.16827304878541	0.679152571049996	0.753333333333333	0.625	0.533333333333333	1.61645715344427	0.911871498460203	0.913274926832828	0.911871498460203	0.917046972901547	0.919853969569867	0.924678516956521	0.928099496047481	0.92713458657015	0.926959123042805	0.931959133956804	0.94064345917585	0.944152170030483	0.952310104667492	0.958011689844736	0.961169613567747	0.965818837350124	0.965029391400138	0.977046824023403	0.980029284219068	0.983888922128391	0.99143287434276	1.00248539748869	1.00739767663902	1.00397655762499	1.00388896578439	1.00546785768436	1.01266088284404	1.01809941265333	1.02099414108532	1.023187155331	1.03046777233129	1.03450287376796	1.0411695083456	1.04055552592296	1.04985383356464	1.05274842207357
239	Athlete 2	Mod	2015-12-16 17:08:00	4	360	1501.471	415.4752	2.10002000337408	0.58110095426808	0.645	0.563333333333333	0.49	1.50312911798315	0.909207899114517	0.912802967828247	0.920957328867303	0.933934346470244	0.942176402346037	0.94778817257639	0.950067818739052	0.95375058228952	0.956907036955387	0.959537602329175	0.96742901872219	0.970673168224796	0.971023947571747	0.974618876421303	0.978652279454549	0.981545789474376	0.990050929860383	0.992856745043473	0.999959047770021	1.00671057114962	1.00960408116945	1.02161659543244	1.02337021243885	1.03038482032866	1.0363472300418	1.03976676921788	1.04730754612811	1.04914885797126	1.05633871567037	1.06914034359984	1.06835122993337	1.07861012718996	1.08378328337245	1.08957030341211	1.08632601404533	1.09167469976547
240	Athlete 2	Mod	2015-12-16 17:08:00	5	360	1592.75	378.2367	2.24600156021725	0.533366955474131	0.38	0.488333333333333	0.196666666666667	1.42530901448355	0.915357001648342	0.921987201074384	0.934363582737268	0.950629696438265	0.957260036878375	0.976266758981369	0.992709704323019	1.0059701031751	1.02506524109843	1.03699968467374	1.05441506302492	1.07191885719643	1.0920748439496	1.10091515685568	1.12398830162337	1.14193417489651	1.15139325753081	1.16854352943508	1.17870979761793	1.19037913474633	1.20081065039016	1.21239157169824	1.22830402211792	1.23405020435477	1.24828317723045	1.25632788876765	1.2647261225721	1.28099237728716	1.28603123296139	1.29717007516783	1.30468443279714	1.31582313398952	1.32634306545367	1.3377471551211	1.34959304186202	1.35852177058843
241	Athlete 2	Mod	2015-12-17 11:14:00	1	24	1588.505	398.4645	2.34783532776772	0.588936786450971	0.661666666666667	0.548333333333333	0.468333333333333	1.80323528626372	0.90203475465235	0.899907298855365	0.903052220659467	0.901202336210734	0.900462293750299	0.906844513339683	0.916464030714349	0.918221539181901	0.928303527668749	0.936905579036298	0.938478039938349	0.942085285053064	0.947727609983582	0.958364593365365	0.964376865625316	0.972053974768498	0.982413534603599	0.988240611496479	0.993327941532064	1.00618490449358	1.01099466318091	1.01756178253423	1.02264911256981	1.01996680967947	1.02662645281553	1.03550607553133	1.04022331043591	1.04762299603241	1.0506752462522	1.04965792804665	1.06112732987005	1.06612213612288	1.06871191523048	1.07527918238536	1.08508374732553	1.09599830205557
242	Athlete 2	Mod	2015-12-17 11:14:00	2	24	1487.499	429.9427	2.1032475266523	0.607916993811231	0.661666666666667	0.603333333333333	0.53	1.59967776138204	0.916026491104994	0.922131922315425	0.93106906892306	0.942395364932332	0.951421024739081	0.95796902194508	0.961685445148762	0.975046837763215	0.974161988561851	0.976462624764374	0.980090534768941	0.985134231774668	0.991239804379986	0.99398286518319	0.996814580580395	1.00097342838476	1.00902558439614	1.00663643499451	1.01052988459642	1.01920149160671	1.01955554440316	1.0284040364168	1.02725378901298	1.04008438522253	1.04114611942723	1.04875599223282	1.05043717743643	1.05282632683807	1.05556938764127	1.05202999083582	1.06017080144121	1.06079011104523	1.0524724154365	1.05229538903827	1.0530033532363	1.05397671563677
243	Athlete 2	Mod	2015-12-17 11:14:00	3	24	1489.877	418.6156	2.12034379957869	0.595759912977322	0.686666666666667	0.63	0.555	1.67792009848542	0.915496868449073	0.923957880973768	0.935446965951668	0.941681433684786	0.945867394819632	0.949162738037847	0.957445570052535	0.960028475864126	0.964125346743969	0.968578578643825	0.974367595101926	0.981492680751675	0.981314500241668	0.988350637953115	0.992002199874642	0.996366199202793	1.00651935730575	1.00669753781575	1.01186320712223	1.01248669659056	1.01132880790891	1.01738509513203	1.01881011226198	1.01978982043361	1.0195226919853	1.01622734876709	1.01898829277198	1.02148196601187	1.02682581582836	1.02495548974009	1.02584610765672	1.03038842981158	1.03760260571633	1.04650878488264	1.04873532967422	1.05470266895903
244	Athlete 2	Mod	2015-12-17 11:15:00	4	24	1531.619	331.7531	2.19717889516784	0.475915295988431	0.658333333333333	0.546666666666667	0.473333333333333	1.61723983892131	0.90854286010786	0.916891921571499	0.926049063159273	0.933051515688905	0.939425636788799	0.949300912426178	0.956931696385548	0.962856947840773	0.971475417164012	0.976951655519904	0.987455406041685	0.992572577372775	1.00056257181161	1.01007878042419	1.01097651971353	1.01896651415236	1.0208517953509	1.02345535405371	1.03521591088963	1.04105135972499	1.04257743044407	1.0414104267498	1.04643779546102	1.05640287371826	1.05658233550333	1.0575700208672	1.06627814935564	1.0714851233066	1.070766989257	1.07274192962074	1.08647757027507	1.0941084976891	1.09994394652446	1.10883168025264	1.11107602847598	1.11655241028654
245	Athlete 2	Mod	2015-12-17 11:15:00	5	24	1504.208	376.0605	2.13279908810492	0.533211824077708	0.67	0.593333333333333	0.523333333333333	1.61504084964469	0.905179960381929	0.908551840807656	0.912278760491027	0.91396462980947	0.914230767463862	0.912012481047795	0.909084257905281	0.905712377479554	0.91032646994051	0.909794052842886	0.905889897108375	0.904381547418754	0.908463222782086	0.907575766426818	0.911657441790151	0.912101240862205	0.919288517208033	0.921506945412941	0.92887174138759	0.934461908229384	0.941028149452017	0.951942203692374	0.959662038924667	0.973770453961929	0.980780494256616	0.998172029905195	1.00970740284643	1.01653978172345	1.02905108725668	1.03756947724099	1.04972588530542	1.06463299688354	1.07536967328391	1.08308936672737	1.09302748837573	1.11148400000839
246	Athlete 2	Mod	2015-12-18 11:14:00	1	48	1596.473	478.9551	2.25197603836283	0.675611431356291	0.651666666666667	0.523333333333333	0.44	1.53047480043823	0.914829075019676	0.919507593808555	0.926569312010649	0.929923705739341	0.941928711318572	0.948725660932409	0.957199807410592	0.960289291491577	0.97494254719118	0.984034534061781	0.990301805439653	0.995686467836851	1.00274818603895	1.01210508255725	1.01696006671849	1.0247279285289	1.03320207500708	1.03593862834336	1.04149961505346	1.04547199023402	1.0484731710991	1.0537695302804	1.05562333357655	1.06003694271772	1.06047817667833	1.06489178581951	1.06153739209081	1.055711495733	1.06056647989424	1.06083124848249	1.05765346118561	1.05650594255723	1.05447567388872	1.0538578334963	1.04856147431501	1.04988559937519
247	Athlete 2	Mod	2015-12-18 11:14:00	2	48	1529.577	418.6925	2.1594173957861	0.591099282994691	0.683333333333333	0.555	0.48	1.57023491345157	0.91294385487759	0.916919411117344	0.929287823994069	0.933175144344268	0.948459012189287	0.964361237148302	0.974079185080242	0.984062405390538	0.990688285397653	0.997137552448236	1.00879923114399	1.02284624358359	1.02682179982335	1.03662826599969	1.04519773559319	1.055445945927	1.06189521297758	1.06666588046528	1.06993470252406	1.0787693033185	1.08141962708586	1.08654366166405	1.08839901536088	1.0934346728721	1.09776373737976	1.09802872740327	1.10235765073351	1.09608513781688	1.1005024382141	1.10580322692625	1.10306438491448	1.10536134159136	1.09855884862771	1.10456637152083	1.09944233694264	1.09679187199786
248	Athlete 2	Mod	2015-12-18 11:15:00	3	48	1571.317	376.3272	2.21410672124116	0.530274020395545	0.651666666666667	0.581666666666667	0.506666666666667	1.64083196943666	0.913580459144938	0.920017404919708	0.927071526441894	0.933243988454586	0.937917333394957	0.945412496033448	0.944530695616249	0.947969548154081	0.951143916929835	0.954670977690928	0.954053801943512	0.959168047092482	0.96216614032942	0.958727146883882	0.962518832314759	0.959785363747604	0.960049847509682	0.960226263956204	0.959079838869221	0.96128433991222	0.960931647926881	0.959256255315743	0.96128433991222	0.966310517745634	0.969837578506728	0.970278337807623	0.977068116475436	0.975304515641037	0.98015427702793	0.983152229357162	0.989677383355193	0.991176359519809	0.994703420280902	1.00387397553053	1.01692414261889	1.01798235948261
249	Athlete 2	Mod	2015-12-18 11:15:00	4	48	1495.284	419.0054	2.10326117137189	0.589371509636395	0.698333333333333	0.596666666666667	0.523333333333333	1.58321494093047	0.912852403752372	0.921390444225103	0.92913643023487	0.937322540274936	0.944540208656768	0.950349733329005	0.956247170279585	0.96214474788981	0.97270730263806	0.982741821077668	0.988991469780203	0.994448782700484	1.00175450402031	1.01601415688693	1.02472830323564	1.03062574018622	1.04101232971814	1.04585355339178	1.05527198258476	1.05923295819781	1.06460235883975	1.06953149479174	1.07261236300384	1.08035820835396	1.08581552127424	1.08687187521081	1.09470577349892	1.10042724523317	1.09875480204996	1.09787469464901	1.10386004387793	1.11187004804202	1.11327847307091	1.11301431425694	1.11134201173338	1.10650078805973
250	Athlete 2	Mod	2015-12-18 11:15:00	5	48	1506.674	371.8216	2.12678293650831	0.524853972594747	0.708333333333333	0.57	0.496666666666667	1.57475208522517	0.925358234138841	0.934456539025806	0.939844802064287	0.945763252569301	0.950974927609743	0.956893236957285	0.962546593729032	0.962193276575482	0.963253228036133	0.969878312848247	0.968994949385636	0.968729996809841	0.968818220230124	0.969789948270492	0.966963269884618	0.968376679656291	0.971026628886653	0.966344858997801	0.972969943809915	0.973764942694771	0.978800029737174	0.984718339084716	0.987986699201896	0.987103335739284	1.00220831455155	1.00459331120612	1.01148334859402	1.01704834078802	1.026500103986	1.03347850595167	1.04478507833769	1.04690512241647	1.04999675337813	1.06148019607714	1.07022518381056	1.08029521673789
251	Athlete 3	Familiarisation	NA	1	1	2104.21	123.6619	2.69761910412925	0.15853584190405	0.32	0.356666666666667	0.21	1.05606007818253	0.921789323111414	0.946247004721585	0.97223309913083	0.995001219234624	1.01624067013726	1.03353806726044	1.05719103094242	1.08012004335144	1.09773922508505	1.11865676317621	1.13925264485797	1.15960725218241	1.17803076724109	1.19910932583851	1.21914202035147	1.23619801491629	1.25558714020838	1.27360848860452	1.29283697799346	1.31327222377208	1.33129344396718	1.34979670007275	1.37135883299311	1.39074795828519	1.40667693750723	1.42485969101276	1.44384626503919	1.45760351864335	1.47369403117581	1.48954352575304	1.50941468695558	1.52848202763722	1.54497509143533	1.57063965763622	1.59123515471485	1.61343957484569
252	Athlete 3	Familiarisation	2015-10-17 11:01:00	2	1	2045.848	74.27374	2.61983355026609	0.0951120689101734	0.336666666666667	0.363333333333333	0.226666666666667	1.11550483277413	0.948552523634379	0.968241151936844	0.988010071425947	1.01227926710649	1.03638775235763	1.05872829482931	1.0854082750069	1.10582016426971	1.13298240379161	1.15363529467045	1.1775830694922	1.20771877209822	1.23496130280676	1.25762326613722	1.28165094797725	1.3055193280052	1.33292205691866	1.3570311824504	1.38451458671885	1.40661323118166	1.4381150364656	1.45812508562686	1.48327914908997	1.50722692391172	1.52595128963781	1.54780918859682	1.57127419184978	1.59007923293087	1.61290139446625	1.6330727943375	1.65830625259442	1.68321828999254	1.70145988414985	1.71761288300561	1.73505156529653	1.75433809738521
253	Athlete 3	Familiarisation	2015-10-17 11:01:00	3	1	2014.658	20.11617	2.58539178572838	0.0258148929884455	0.276666666666667	0.368333333333333	0.168333333333333	1.06200987201875	0.92786405920713	0.950896431565651	0.979646633769482	1.00855801727966	1.04358979891383	1.07701092244609	1.10471434446211	1.13990717907356	1.17026816770836	1.19603856900978	1.23437225750093	1.26731022210134	1.29461056252242	1.32626035996269	1.35162844964355	1.38537129414319	1.41710193889476	1.45068308877179	1.48466847520534	1.51945848487998	1.55690618950247	1.58952230480644	1.62922475111091	1.66836383281755	1.70363764306937	1.73327395747093	1.7614601534316	1.79383372680166	1.82000772301427	1.84392569425426	1.8725148434808	1.89305134384315	1.92002996329686	1.93992096845942	1.96472569354246	1.97712741443865
254	Athlete 3	Familiarisation	2015-10-17 11:01:00	4	1	1980.896	27.58401	2.53663129732039	0.0353226333293614	0.246666666666667	0.385	0.135	1.08543697198377	0.932309477036207	0.949908424637931	0.971605892369032	0.99266039723162	1.01572395296935	1.03693916653538	1.06353856985833	1.0876467961958	1.11022809776847	1.13682750109141	1.1597303481257	1.18536537117325	1.20633958571149	1.23993039388051	1.2619492790185	1.2790661005099	1.30912157331268	1.33314848488786	1.36473062634597	1.38690970796842	1.41190215231169	1.4381802662825	1.46381554543953	1.4946741775953	1.52416646563495	1.54867614359417	1.57800836320409	1.60830355448723	1.64213561779354	1.6618240346495	1.68826349759746	1.7090762351038	1.73463083977225	1.75994470152241	1.7857413296566	1.8130630897892
255	Athlete 3	Familiarisation	2015-10-17 11:01:00	5	1	1901.825	93.2885	2.44018803682554	0.119696334664546	0.278333333333333	0.385	0.155	1.09634252961944	0.945182311650146	0.965795329602909	1.00001614966331	1.02996932710187	1.05807063941427	1.09132517413794	1.11644730981595	1.15445256567597	1.19052525086252	1.22563177902005	1.26186549037811	1.28972468604858	1.3264425023828	1.35800619815182	1.39222714651992	1.42016743266082	1.45076368832375	1.48836682783198	1.52170245302608	1.55374858577108	1.583218299772	1.61236724450698	1.63724739185076	1.66760371210276	1.70552762087694	1.73362957472787	1.75770523275266	1.78757783295161	1.81841659017959	1.84458494689541	1.86350776743205	1.8882262470658	1.90803439077645	1.92856747302814	1.95586365448302	1.9772012260537
256	Athlete 3	High	2015-12-08 08:29:00	1	1	1927.836	266.59	2.50509130353224	0.346415509726273	0.375	0.391666666666667	0.261666666666667	1.15888594358973	0.918268653771557	0.936042281222083	0.95422354041199	0.972649352656888	0.987406219361024	1.00974553020168	1.02849749981535	1.04186852256014	1.0660014390427	1.0876069607752	1.10782650860518	1.12323569004686	1.14508576483435	1.16962644299946	1.18422023101921	1.21022848740063	1.23248619392751	1.24977058532487	1.27227297484991	1.29184020794235	1.30969595947935	1.32942523171077	1.3503785686489	1.36603282291828	1.3774470313936	1.40068346991314	1.41079304891337	1.4321544074204	1.44511753853946	1.46077049337708	1.47683276921536	1.48914358559687	1.50781382095359	1.52485326946644	1.53634934214189	1.54360536902328
257	Athlete 3	High	2015-12-08 08:29:00	2	1	1744.188	263.0764	2.25781376312779	0.340546728147489	0.538333333333333	0.518333333333333	0.406666666666667	1.28551782516781	0.912006792387276	0.921672015667332	0.933042714293463	0.945875396870909	0.95302273013529	0.968697957921425	0.981368312902364	0.99363233110066	1.00549040085984	1.01491187384945	1.03050606728518	1.04674995945046	1.06356238654706	1.07355239446797	1.08874038056889	1.10149176990024	1.11343113290553	1.13178670775169	1.1459189172361	1.15607138220136	1.17052837632663	1.18303614481537	1.19546274950587	1.19952378727111	1.20821426828506	1.21796052591552	1.22632622228861	1.23160536426688	1.23566640203212	1.24362589107042	1.24874270545217	1.2596261623931	1.2640119847992	1.27124048186183	1.2772507452636	1.28090557569404
258	Athlete 3	High	2015-12-08 08:29:00	3	1	1784.469	103.5837	2.30409309849571	0.133746502901787	0.318333333333333	0.44	0.198333333333333	1.14057440804674	0.926218519724683	0.946147818668325	0.965590983612675	0.979930322601104	1.00083176042408	1.02205728757991	1.04150045252426	1.056568927952	1.07933368576004	1.09788566959865	1.12267579205819	1.14479237120051	1.16326352638478	1.18586611040714	1.20482327047145	1.23099057891677	1.25197297451333	1.27117313701766	1.28834793487049	1.30819627604055	1.3324190484887	1.35178177213648	1.37162998418728	1.39479914350549	1.41019145002758	1.42947282854401	1.44859280799029	1.46406516845118	1.47710879570444	1.49128609002644	1.50935245634278	1.51550886247459	1.53300839525656	1.54491706424853	1.55739256677486	1.56816756869809
259	Athlete 3	High	2015-12-08 08:29:00	4	1	1786.665	114.1245	2.32649242067127	0.148606361160541	0.428333333333333	0.465	0.316666666666667	1.22217769242386	0.918795390408623	0.92949809021705	0.940936109892354	0.959808842356605	0.97141041112927	0.985381097957176	0.998371401700664	1.00825713730778	1.02835544628825	1.04624792588233	1.0618526713271	1.07484297507059	1.08889543644717	1.10474524510949	1.11683694031724	1.13383055094708	1.14959871527496	1.16585713625218	1.18007301651188	1.19510586097288	1.21062896208323	1.21749164367416	1.23399525808317	1.24723075525845	1.26308056392076	1.26896299264152	1.27558061101491	1.29257435185901	1.30368553376809	1.31406100516754	1.31953521221615	1.32141420383631	1.32901220529412	1.33056566129055	1.33636540396288	1.34747658587197
260	Athlete 3	High	2015-12-08 08:29:00	5	1	1651.077	302.9182	2.14327179477682	0.393219719119438	0.366666666666667	0.483333333333333	0.218333333333333	1.19684056405448	0.914073434508814	0.925475991412774	0.93801880400713	0.948525538447586	0.95593707062463	0.971656476684341	0.981022825623872	0.998778309837483	1.00700453289715	1.01922152106267	1.03510370952627	1.03982764450227	1.0486238655966	1.06344718957175	1.0745240518574	1.08788129571332	1.10465943645095	1.12176327180689	1.12974519145019	1.13642381337815	1.15450499221007	1.16093931072167	1.17323781989966	1.17706580260163	1.18854988051806	1.19930091837488	1.20883017952883	1.21819652846836	1.21974412960006	1.23513758142041	1.2474360905984	1.25672091852546	1.2670647407515	1.27349918907362	1.28677504172759	1.29280201479788
261	Athlete 3	High	2015-12-08 09:29:00	1	P	1905.374	324.188	2.45687405536369	0.418022438775928	0.435	0.431666666666667	0.306666666666667	1.14849897480349	0.920272167008304	0.936048391717977	0.945433226794843	0.958215877116007	0.970270636007848	0.981920767210547	0.995674369252312	1.00627270056325	1.01986447731825	1.03159558563656	1.04284121809457	1.0562711695628	1.06104443527239	1.07536436134561	1.09251590757612	1.10772580825434	1.11832426850973	1.13021707317035	1.13741746029254	1.14793494343233	1.16516746677845	1.17811207133083	1.18426065856126	1.19963238452625	1.21023071583719	1.22366066730542	1.23490642870788	1.25060167630194	1.26427443017255	1.27624808300433	1.29267199569442	1.30440207245712	1.32349616685109	1.34275144180958	1.35019411555634	1.36370491519573
262	Athlete 3	High	2015-12-08 09:30:00	2	P	2083.878	21.95503	2.69222895070047	0.0283644087511349	0.283333333333333	0.338333333333333	0.188333333333333	1.09111745186063	0.943041985124349	0.977897668122789	1.01040268060415	1.05312106256767	1.0870850540075	1.11926579152332	1.15939036134222	1.20129831427834	1.23218195193203	1.26938843464077	1.30545995497014	1.33869490910698	1.38019693696672	1.41707901551671	1.44812543661923	1.48573616489257	1.51289128640869	1.54750473213208	1.57627993654374	1.60546209957748	1.63739995385218	1.66593227502272	1.69551881281428	1.71870253495172	1.74901901439876	1.76831143694979	1.79027815901738	1.81573051398142	1.83567148646352	1.85463963404903	1.8742563315656	1.89403452059887	1.91940677577062	1.93513217370079	1.95685601252726	1.96755579445773
263	Athlete 3	High	2015-12-08 09:30:00	3	P	2000.681	10.28483	2.60177066000692	0.0133748303388491	0.263333333333333	0.363333333333333	0.168333333333333	1.1044526974988	0.950641304997199	0.99576262939284	1.03566189676773	1.08290463306146	1.1223959516149	1.17551343703484	1.22177707014824	1.26526646921383	1.31120369125237	1.35395834028889	1.39597953973888	1.43073776766261	1.46304986318868	1.50188757932689	1.53925839629202	1.57099829710519	1.59710728176639	1.62811373299302	1.65259196272245	1.67698826457254	1.69542853963832	1.71607176434879	1.7398971719285	1.75670539161999	1.77449284453606	1.79187195849792	1.79856273531128	1.8084356949939	1.81896147682623	1.82752879220941	1.83699341293781	1.85282239940472	1.86318432547836	1.87322114091967	1.88358306699331	1.88994743273181
264	Athlete 3	High	2015-12-08 09:30:00	4	P	1898.724	89.71747	2.45940205071669	0.116210323197639	0.288333333333333	0.386666666666667	0.168333333333333	1.08309436785249	0.942162516974154	0.959879521262141	0.984016899519587	1.00335923623779	1.02798416241263	1.05732278578766	1.07894082106074	1.10559754230255	1.13136025299022	1.15468483550335	1.18109778278647	1.20929862164867	1.23709312740332	1.26082417255321	1.29495770793828	1.32445940857899	1.35826782566634	1.39240136105141	1.42531602664302	1.45879932543264	1.48659370165808	1.52300306512723	1.55681148221458	1.58216811885309	1.60923065508565	1.63718823810597	1.66888273861209	1.69570305523638	1.71837714209566	1.74942270129835	1.76917072347811	1.79729021800127	1.81460179588612	1.84394016020275	1.86588240706914	1.87896744708356
265	Athlete 3	High	2015-12-08 09:30:00	5	P	1832.781	107.0973	2.37405093972356	0.138726037484487	0.308333333333333	0.406666666666667	0.193333333333333	1.12579949795626	0.921869805738237	0.945438930403835	0.963969103028454	0.986156502252004	1.00647474443714	1.03207571922779	1.05710765681334	1.07742576946576	1.10392077903667	1.12659586892201	1.15097755229184	1.17950441198781	1.19714054983217	1.22818669124956	1.2497239657901	1.27548750413468	1.29466780144231	1.31677385412254	1.34448737791801	1.36748850164019	1.39723439369157	1.41576404818534	1.43754497375771	1.46135826758598	1.48476482869765	1.50337608880017	1.52450676015682	1.54734467266151	1.56010494014967	1.58074727318097	1.60065904171492	1.62341534861087	1.63617561609903	1.64544109100948	1.66502773243557	1.67981907285251
266	Athlete 3	High	2015-12-08 09:54:00	1	30	1857.096	227.2213	2.39155085708477	0.292613464658217	0.425	0.428333333333333	0.295	1.10783857392954	0.922852411636957	0.945961042100795	0.964141040205167	0.986199477397385	1.00841940353658	1.02950813437254	1.05164731603825	1.06853450111334	1.08412874438008	1.10602556384626	1.12145844694509	1.14044627612155	1.16056555815937	1.17995749604047	1.19805662089229	1.20759103649633	1.22633650347326	1.23845654513586	1.25518211248491	1.27263489521162	1.28216918203659	1.29081437819973	1.30051144176233	1.31335844124447	1.32216564147084	1.3290334289847	1.3433343441059	1.34971792233695	1.36159521546283	1.37557418292259	1.3842191215276	1.3969862779897	1.39625867627484	1.41354984127551	1.42340787866883	1.43633600896165
267	Athlete 3	High	2015-12-08 09:54:00	2	30	1848.25	276.2236	2.38821220064919	0.356921721426886	0.423333333333333	0.441666666666667	0.303333333333333	1.13780846451972	0.918597056538961	0.936595383465969	0.95183717145742	0.959782329947533	0.979483061621926	0.996832730345377	1.01564175081205	1.02885667573955	1.04499017493872	1.06623140523918	1.08017600603829	1.09493142959186	1.11171358699458	1.13449505749153	1.15687131043343	1.17316710339827	1.19230032375194	1.21127150876951	1.22902652426279	1.24670052208802	1.26510406657008	1.28229157074264	1.29631757685415	1.31277566358466	1.32412588999911	1.34106982430838	1.36109423901065	1.37212013632332	1.38622780617679	1.39368608336989	1.40892825900569	1.42060281452192	1.42603500393976	1.43665516683825	1.44200595094369	1.45108587364569
268	Athlete 3	High	2015-12-08 09:54:00	3	30	1788.079	270.514	2.30796747627197	0.349166627356082	0.421666666666667	0.44	0.291666666666667	1.10674174917683	0.917686061416518	0.932749530557611	0.943196623308798	0.959393760388729	0.970002842581251	0.977615571872465	0.989763489220039	1.00012952271293	1.01705554774124	1.03017527266157	1.03916471859125	1.05285121294338	1.06070686185897	1.0722878806995	1.08192502624401	1.09731247426777	1.10978424142276	1.11966443566691	1.13821009695806	1.15262560833381	1.16582626343719	1.18299520808987	1.1930375208506	1.20502331968159	1.21943883105734	1.2353930485129	1.24737884734389	1.26049857226422	1.27378015755063	1.28406538993573	1.29678033486561	1.30690370688463	1.32593456204827	1.33954038436786	1.35338886816132	1.37282631036895
269	Athlete 3	High	2015-12-08 09:54:00	4	30	1767.499	403.5291	2.28849598120457	0.522475386774814	0.41	0.44	0.295	1.08423901428582	0.913146407581067	0.927687914175927	0.937355018680353	0.941823123489203	0.950759203630397	0.958070742027795	0.974074426825627	0.982360664374	0.99251537740693	1.00819420564661	1.01680529975313	1.02525403031884	1.03849572225155	1.04483230254496	1.05937367966331	1.07229051503787	1.08610086779299	1.10072368563477	1.11071577617386	1.12160164304653	1.13118769525705	1.1425609117052	1.15027835895466	1.16685096352792	1.17505588982937	1.18691658532952	1.19918331915825	1.20966301822584	1.2216048954964	1.23127225895384	1.24069581814703	1.25393751007975	1.26766655158795	1.27733378556888	1.28594500915192	1.30097347689274
270	Athlete 3	High	2015-12-08 09:54:00	5	30	1771.515	296.3014	2.26387760556816	0.378653358260298	0.445	0.42	0.303333333333333	1.06941854371445	0.912099810253349	0.928697477195689	0.943771464536603	0.962694330702958	0.974240456006051	0.994927253191316	1.01537341557917	1.02699979507917	1.0431161924267	1.06292096020585	1.08320686978652	1.10261074996107	1.11656232868508	1.13556532125504	1.14671055895353	1.1686000189526	1.18511743169803	1.20828980870782	1.22496760205375	1.23811727777526	1.26000673777433	1.27732592572897	1.29440435109289	1.31445000925607	1.3312880554092	1.34908838516535	1.37073657140048	1.38533056707965	1.40128683941329	1.42012868462289	1.43929256896658	1.45011666208414	1.46831826282481	1.48259021936991	1.49942826552304	1.5193934139027
271	Athlete 3	High	2015-12-08 10:18:00	1	60	1776.008	360.84	2.29134408589295	0.465543285814936	0.456666666666667	0.466666666666667	0.326666666666667	1.12082864692469	0.91302851346402	0.925170905201209	0.932780042744384	0.938365555845145	0.95010309367731	0.963459660079948	0.978030530164575	0.988230061813889	1.00037245355108	1.01429553158436	1.02020487620252	1.03590889856498	1.05217969059116	1.06958363489516	1.07840707612033	1.08650196093961	1.09961571821246	1.1155625497047	1.12657153113098	1.13507126985528	1.14948009516466	1.16235104330774	1.17141729366268	1.18857842883691	1.20080171394518	1.21205363351778	1.22460075014345	1.23504309092255	1.24864246645497	1.25787063256862	1.27308903667151	1.28021255595512	1.28976455358617	1.30255486639124	1.30053059686613	1.31591065869464
272	Athlete 3	High	2015-12-08 10:19:00	2	60	1638.35	96.44102	2.12367887885828	0.125009770335734	0.323333333333333	0.471666666666667	0.196666666666667	1.14243795052053	0.916425993430238	0.935782340951961	0.95196694260212	0.969046072768346	0.987914389589736	1.00271643202349	1.02028359289005	1.03606143747842	1.05086335028915	1.06729190247796	1.08794953557754	1.10982718061644	1.12861422379929	1.14772675040539	1.16626971342656	1.19034330218241	1.20587719623213	1.22816146870979	1.25215365420408	1.27671501441421	1.30095115044715	1.31363865242552	1.33445870317916	1.36064644352132	1.38293123449109	1.40480900915302	1.42489668979859	1.44823920467665	1.46661975004377	1.48922859858348	1.50516963856407	1.52265448880787	1.54615903247091	1.5639705327452	1.58657938128492	1.59821045558528
273	Athlete 3	High	2015-12-08 10:19:00	3	60	1742.88	136.9102	2.25579811093561	0.177201970604871	0.326666666666667	0.428333333333333	0.216666666666667	1.10880085301103	0.932922294506113	0.945509556846877	0.963456488228186	0.979535624779161	0.994396701795228	1.01567320299223	1.02850392192477	1.04969927092452	1.06179923179371	1.07641659335933	1.09598760412051	1.10581387974375	1.12432926479388	1.13951508002832	1.15729957758577	1.17581496263591	1.18888952644824	1.20212639465509	1.22283431275392	1.24159341325451	1.25020137048416	1.26822958349206	1.28495832590912	1.30266231841603	1.31963438799551	1.33205831050703	1.35163061556163	1.36965882856954	1.38013354519478	1.40279144575595	1.42106298592628	1.43559919529464	1.44834798545387	1.46101652942123	1.47985755869513	1.49033356961379
274	Athlete 3	High	2015-12-08 10:19:00	4	60	1565.568	176.5011	2.02862173914245	0.228705472034786	0.348333333333333	0.503333333333333	0.22	1.1622946146151	0.921875431924545	0.933257507539675	0.951956687297686	0.968785936122161	0.996102917598472	1.01317616059853	1.02829809808073	1.04772900121077	1.06748501394598	1.08293219061072	1.09772888891039	1.11683455285789	1.13285083330339	1.14886698417152	1.1717125099861	1.1866719574544	1.20374507087709	1.22122479806664	1.2339889458415	1.25187515722053	1.2708180719994	1.28537103527821	1.30171216617416	1.31780956204924	1.33659050512366	1.34789094699975	1.36285065362278	1.38301289139275	1.40683439390966	1.42488322487996	1.44187470456361	1.46309429362023	1.47658977603503	1.49073703258853	1.50789048397664	1.52699666623359
275	Athlete 3	High	2015-12-08 10:19:00	5	60	1593.991	207.9981	2.04357581222319	0.266663918521736	0.375	0.54	0.258333333333333	1.13036366537028	0.907204835153313	0.915490081862041	0.929164937644475	0.944609278534435	0.947746326143191	0.955066445776897	0.968338866133123	0.980807184866801	0.988207560816788	0.997860370026746	1.00992625333422	1.02456623619167	1.03349507189039	1.04700890222035	1.05899440100656	1.07033643900776	1.07564553535523	1.08200014329898	1.10050127548141	1.1030753750314	1.11795676786259	1.12616150184508	1.13517085027003	1.14635186281876	1.15150006191873	1.16187684463993	1.16597914752869	1.17346003620491	1.17884951707364	1.18818053178861	1.19887898079983	1.19984423607983	1.2096578143323	1.21367986090478	1.221160749581	1.22928522724721
276	Athlete 3	High	2015-12-08 12:19:00	1	180	2003.072	59.29397	2.57037796055706	0.0760870870752183	0.346666666666667	0.388333333333333	0.25	1.17095482405255	0.947156648216217	0.971632619215696	0.999328954001307	1.02404655494218	1.05109884263493	1.0796809827766	1.10608922337647	1.13708663635774	1.17227080456893	1.19875963125654	1.22669759598355	1.25463556071056	1.28007766651023	1.31155782608711	1.33208931340705	1.36783719926696	1.39029992961293	1.42065316717953	1.45229475557547	1.47789752026342	1.50591658436534	1.53184143676063	1.55889423774056	1.57894195189052	1.60349761072516	1.6315975175584	1.65277189707504	1.67322254166365	1.6886814683976	1.70945291747559	1.72491184420954	1.73360692908953	1.74536248879815	1.75260882060413	1.76355851943544	1.77096525348611
277	Athlete 3	High	2015-12-08 12:19:00	2	180	1919.687	58.72929	2.4642233981451	0.0753883787171811	0.37	0.416666666666667	0.256666666666667	1.16425880657521	0.949012399015834	0.968825418172441	0.987832941338121	1.00659900825536	1.02681471122449	1.04880224864186	1.06144705949164	1.08399850828561	1.10582507487069	1.12169148458649	1.13481959303082	1.15310236235351	1.17122403247801	1.18314396111889	1.20456784389146	1.22123974959819	1.23920032052451	1.25305331117772	1.26529543821498	1.28438293333322	1.30105509577174	1.32094924217397	1.33907065556668	1.3608171218333	1.38256230444098	1.40116765725772	1.42460470236108	1.4459480997175	1.46922468745215	1.48525245309793	1.50603104051649	1.53365666477267	1.54573846280711	1.56329634992091	1.58439713573584	1.60187415233581
278	Athlete 3	High	2015-12-08 12:19:00	3	180	1732.022	111.9353	2.20899748447867	0.142760771008893	0.323333333333333	0.456666666666667	0.193333333333333	1.14750300469696	0.932493741295806	0.952659259936064	0.968023331002437	0.988108755370206	1.00851430175063	1.02419849482966	1.04636445720239	1.06660994257649	1.08893596595555	1.10798118509016	1.12902684795725	1.14927220579269	1.17047792966611	1.19216383655851	1.21200910564746	1.23361491826737	1.25490073641327	1.27690676531832	1.29507209530341	1.31667714269142	1.33820311611614	1.36196994362945	1.3767733547884	1.39773943353759	1.41334378742143	1.43078852403142	1.44047125837438	1.46079581771176	1.4699186573792	1.47920092035971	1.49632553495704	1.51136999416536	1.52881473077535	1.54225857992039	1.55202038822663	1.56578435938433
279	Athlete 3	High	2015-12-08 12:19:00	4	180	1776.507	182.1448	2.25852791480769	0.231566278847797	0.321666666666667	0.485	0.201666666666667	1.13411572708728	0.906635260616736	0.923466153688678	0.9393397347321	0.959919654949995	0.972762129302318	0.98153647249918	0.995575523320617	1.01240641639256	1.03410307351066	1.0498172296824	1.06090488624857	1.07526291394645	1.09081751811343	1.10701020316636	1.12200643888325	1.13636446658112	1.15016425296196	1.16587828200063	1.17576948923077	1.18262946263673	1.19826377923956	1.20775604289127	1.21684949009764	1.22554412085866	1.22945270000937	1.2478788588627	1.25234593359658	1.26088101235285	1.26630514484911	1.27356444323271	1.28967728871672	1.29462276519872	1.30347631229914	1.31288924491423	1.32748666418576	1.33410775455035
280	Athlete 3	High	2015-12-08 12:20:00	5	180	1825.321	150.2086	2.30490988435967	0.189674740418714	0.305	0.446666666666667	0.16	1.10343922657073	0.933627903592595	0.957158599689933	0.978867158769655	1.00414094422189	1.02775106680461	1.05429251916744	1.07687249665039	1.10135403763633	1.12821243829537	1.15633850586499	1.18454362109733	1.20950058452758	1.23826042241539	1.26757473041022	1.29498760117627	1.32485650555235	1.35155718970861	1.38071264473267	1.40971025697974	1.43553838626478	1.46857677360289	1.4905232333161	1.51635136260113	1.54241815016498	1.56182902350856	1.58314032388715	1.59906602871471	1.61625826398486	1.63574869008805	1.64588977282434	1.66387501020611	1.67932339847604	1.695011707767	1.70816316794612	1.72147373364445	1.73454564106396
281	Athlete 3	High	2015-12-08 15:26:00	1	360	1892.317	182.8212	2.41805734773425	0.233614212619552	0.43	0.443333333333333	0.296666666666667	1.1853341030686	0.932979169139975	0.940515548417584	0.95799369209135	0.975311468238353	0.988941174618488	1.00369332590307	1.0213318371036	1.04297902534163	1.06374425607391	1.08082154482222	1.0993418857456	1.11176902734935	1.13117132577849	1.14432005736123	1.16035502107702	1.1778330369679	1.1888972462685	1.20276744004733	1.21575580410331	1.2342761450267	1.24077032705468	1.25127318612017	1.26554436260736	1.27741028175889	1.28751228589892	1.29552938440814	1.3026647809774	1.30803677366672	1.31493193840306	1.3218271031394	1.32254907646705	1.33216985024391	1.34499797455601	1.35341631133936	1.35157240423882	1.36255534362148
282	Athlete 3	High	2015-12-08 15:26:00	2	360	1882.341	120.6429	2.4250506722731	0.155426219664756	0.306666666666667	0.433333333333333	0.181666666666667	1.18868345213207	0.920024061283113	0.937968890784794	0.955590352884533	0.966422001364911	0.982992712655787	1.00166518322766	1.01338589881593	1.02882508186327	1.05194314563787	1.0693222754336	1.08702464379964	1.10302952655293	1.11968114411011	1.13730260620985	1.15694505015592	1.17553661446148	1.19404727250075	1.21465968982101	1.23220037448608	1.24448704744356	1.26590775443705	1.28361012280309	1.30365632509086	1.31505405977209	1.33275681463303	1.35272185299124	1.36864673129967	1.39038964621038	1.41092154375924	1.42951323689644	1.44834713350602	1.46338178522185	1.48181243881625	1.49676592660251	1.51244731312222	1.53378698501777
283	Athlete 3	High	2015-12-08 15:26:00	3	360	1887.925	130.3681	2.41435508773294	0.166720015632547	0.328333333333333	0.431666666666667	0.19	1.14843970177888	0.927940658728221	0.940457822367254	0.951289985668034	0.968942461509776	0.982984130995221	1.00063660683696	1.01556093208551	1.03265161326378	1.05664291817096	1.07028341536882	1.0934722478168	1.11337139077621	1.13014121085485	1.15637905499564	1.17619788676711	1.19689950218573	1.21984752895391	1.24167235004731	1.2619726652943	1.2833165144484	1.31019646444062	1.33065663475917	1.34766777205383	1.36965232033473	1.38505851271097	1.40792673982743	1.42934987709703	1.44764369148585	1.46666005079811	1.4824677991141	1.50220670334978	1.52026009571099	1.5394363100948	1.55660730246101	1.57698818466407	1.59560298803657
284	Athlete 3	High	2015-12-08 15:26:00	4	360	1845.385	140.2187	2.3440539012975	0.178109278426921	0.31	0.443333333333333	0.175	1.10317611422889	0.949981737553795	0.983056233498085	1.00927685014856	1.03645369207283	1.0634712477998	1.08490997594634	1.11655000695744	1.13958261325697	1.16365134197393	1.19234254597503	1.21672997410909	1.24908730109803	1.27411174699885	1.2991377171695	1.31834478726139	1.34121772629615	1.37038716995663	1.38728370103012	1.4095189871857	1.4319143216735	1.44984608600703	1.46682137102177	1.48531076406837	1.5002143123382	1.50977910552595	1.52436255713133	1.54293324456889	1.55329319851833	1.56803796868079	1.58501325369554	1.60406154568006	1.62127563296829	1.64064148116754	1.65275561564716	1.66742036164352	1.68702628234111
285	Athlete 3	High	2015-12-08 15:26:00	5	360	1825.496	135.9522	2.32359287909228	0.173047524517682	0.321666666666667	0.46	0.19	1.1340170294795	0.936136318154917	0.953546437596551	0.972793415012027	0.985651293543363	1.00441904081044	1.02222845506629	1.0422740221102	1.06327792216534	1.08044849017555	1.09961553225685	1.11846321485811	1.14122403755291	1.16366550076767	1.18522843901982	1.21054490126828	1.22683694431588	1.25782372386867	1.27723044466694	1.30534146147265	1.32810266602414	1.34950573360793	1.37570110267569	1.39247224858613	1.41690980401528	1.43527838375371	1.45668145133749	1.48503303785913	1.49781123562741	1.51873570949062	1.53742377599465	1.55275659503208	1.57232293192759	1.58534042655616	1.59891797766625	1.60810163110765	1.61792553093588
286	Athlete 3	High	2015-12-09 09:20:00	1	24	2026.239	187.9816	2.63033128044283	0.244025449430048	0.38	0.395	0.265	1.15824940672255	0.929745535210447	0.946381261988978	0.966181971128843	0.980545572634807	0.9951525744085	1.00700052056069	1.02680122970056	1.04319355621136	1.05942361587701	1.0791431915943	1.09147806809542	1.10998038284712	1.12255865961597	1.14122324121282	1.16297141212146	1.1810679299468	1.19754138988018	1.20305976075013	1.22399646761954	1.23698054131475	1.24874735404437	1.26067643361914	1.27090132187938	1.28250573795036	1.29183815856226	1.30409190164081	1.31585819511653	1.32389235115373	1.34036568127363	1.35042882194262	1.36884935420435	1.37948107789876	1.39327635600626	1.40350046538564	1.40910061874555	1.42427581410423
287	Athlete 3	High	2015-12-09 09:20:00	2	24	1903.338	23.82246	2.47046843453877	0.0309207484235919	0.323333333333333	0.398333333333333	0.223333333333333	1.12994672825681	0.938387914356139	0.966624520549665	0.985124303326365	1.00467907304894	1.03307792502032	1.05620288063528	1.07754261350743	1.10926815290779	1.12971540420516	1.15730289749067	1.17596505584184	1.19852189164109	1.22018624586556	1.24071462005184	1.26237897427631	1.27487449510304	1.29670109510535	1.31893356914553	1.33426904006771	1.35909783594332	1.37881394286739	1.39974884007465	1.41759976953658	1.43561164681013	1.4615774610969	1.48194255113236	1.50433766034026	1.5279489638989	1.5531022513302	1.57200842733125	1.58531517704722	1.6090082524779	1.62604795305059	1.64755006149721	1.66458846410368	1.68317014854903
288	Athlete 3	High	2015-12-09 09:20:00	3	24	1828.948	71.70742	2.39086783309475	0.0937385665815621	0.356666666666667	0.406666666666667	0.233333333333333	1.14849016558296	0.936999900283989	0.963558634870558	0.984315330366673	1.00646122623712	1.03089530911728	1.06137666868103	1.08924290135211	1.11261459301723	1.14113470545423	1.16287195915189	1.18648888841015	1.21901319739048	1.24549022968723	1.27695214745253	1.30906807570741	1.34028488660323	1.3697029398863	1.39658887580316	1.43058487178963	1.46139251761802	1.49399892105917	1.52374378350153	1.55316314402124	1.58119291199563	1.60742522959389	1.63381964453517	1.65817215584917	1.67606953264878	1.69461922053035	1.71178062310323	1.72796029096159	1.73801163346486	1.75353899024127	1.76833037279095	1.78336620859178	1.80306103576751
289	Athlete 3	High	2015-12-09 09:21:00	4	24	1730.302	144.9101	2.2401539824544	0.187609410156646	0.338333333333333	0.443333333333333	0.206666666666667	1.17307224605375	0.923129711372747	0.935107782617114	0.957526256603492	0.979782898003532	0.994431724786761	1.01434140528668	1.03028515169276	1.05076124624487	1.0628202337824	1.0793306531728	1.10231567067744	1.12198234336571	1.14173006181323	1.16058757156981	1.17734073983972	1.1914230231047	1.21198003394997	1.23237521220891	1.24443419974645	1.26183482782778	1.26992814020361	1.2862765975416	1.30610549121442	1.31962045416473	1.33370377315825	1.34689507093588	1.36550970234689	1.38339673444972	1.40006808016397	1.41997866692638	1.43486985419091	1.455911974397	1.4652192901025	1.48116303650858	1.50228672033818	1.51288999139508
290	Athlete 3	High	2015-12-09 09:21:00	5	24	1793.128	145.7853	2.34302145139778	0.190492862304566	0.306666666666667	0.436666666666667	0.178333333333333	1.15079314759384	0.919356371303791	0.943289809470159	0.958401153713919	0.974656354379839	0.990992960409135	1.00700303031792	1.02456502879947	1.04155522973665	1.05813696652308	1.0826420715671	1.09595648714767	1.11858286616498	1.13998411406347	1.16890000473536	1.19046458602746	1.21529635785871	1.23751440339198	1.25858872316981	1.28039830455233	1.3035148144172	1.33324737205716	1.35497594007645	1.3793988557568	1.40129075716971	1.41999569740641	1.44507194666122	1.45871355169588	1.48370878758746	1.50347604821623	1.52046664115356	1.54194955574885	1.55142419924562	1.56980377936225	1.58589538530112	1.60386597860014	1.62150990511192
291	Athlete 3	High	2015-12-10 08:52:00	1	48	2013.68	114.9871	2.6175230155052	0.149468327011341	0.35	0.381666666666667	0.255	1.19023747313431	0.92974711801402	0.95264147529397	0.984222866418732	1.00565590940146	1.02059414995929	1.04511243532278	1.07230975356884	1.1023484585097	1.12353803576758	1.15252137593534	1.17825737988418	1.20902687196069	1.23516869544661	1.25311093648556	1.28396154047467	1.30969741443646	1.3357585159709	1.36060163894592	1.38649895681068	1.41142397162054	1.43098962079488	1.44958036717352	1.47206942486454	1.49131010644032	1.5095771850908	1.52565268225656	1.54513643959606	1.56161749632483	1.58215804829486	1.59725864266494	1.60968020415244	1.62518635808552	1.63939394149474	1.65165301918297	1.66399268883564	1.67259913071601
292	Athlete 3	High	2015-12-10 08:52:00	2	48	1802.638	39.72643	2.38011601155118	0.0524528563831268	0.268333333333333	0.411666666666667	0.146666666666667	1.18597647941797	0.922130801760374	0.948354833513739	0.974826167126359	0.996926740756643	1.03057260102607	1.0568790227208	1.08805080811637	1.1199648951952	1.15468274894849	1.18420528313	1.21108896255492	1.24720876566303	1.2735150553226	1.30402719304661	1.33338481531023	1.36134062025419	1.38896633729204	1.40842832023608	1.4334146543767	1.46021647200092	1.48520280614155	1.50144841252848	1.51695198130248	1.54457769834034	1.55208257697357	1.57030739044552	1.58919237972968	1.60601497977648	1.62267253587023	1.63380574076739	1.65565888050326	1.67429564368202	1.69532488400425	1.71321960957009	1.72748600887201	1.74719489756981
293	Athlete 3	High	2015-12-10 08:52:00	3	48	1825.997	62.33587	2.38192633073264	0.0813141807473544	0.351666666666667	0.42	0.23	1.1559025012114	0.925447470467913	0.956244028379564	0.976937993103151	0.999424275546004	1.02899869192113	1.05009990671165	1.07698584650788	1.09759828295093	1.11861809990616	1.14640006811677	1.16432402798092	1.19161721784408	1.21385904589058	1.2317014774742	1.25622466247792	1.28465833515181	1.31545554528971	1.33085330246454	1.35643492021747	1.38486937556285	1.40385176817622	1.43057478185663	1.44972153548355	1.47530315323648	1.49583393095375	1.51832008295135	1.54333295941927	1.55954599939945	1.57673607429354	1.59441531887085	1.61103534802745	1.63490682856789	1.64867662903701	1.66146678568723	1.67922821077131	1.69682657929432
294	Athlete 3	High	2015-12-10 08:52:00	4	48	1748.862	146.5279	2.31305486340415	0.193798636896105	0.318333333333333	0.448333333333333	0.19	1.26703696689351	0.925852960544864	0.940639295576673	0.954434602151606	0.976820761841168	0.991028985918085	1.01044139893416	1.02795388885095	1.04216211292787	1.05818759724734	1.07652618668923	1.09387348315311	1.11361628307501	1.1293940433454	1.14442823468686	1.16218858091329	1.17664466129986	1.19333105169153	1.21373462542506	1.23339502701136	1.24636410180061	1.26792429422563	1.29295381368286	1.31327485682022	1.33219195399872	1.35978150906402	1.37440291516406	1.39158488591446	1.41380598441168	1.42553617443441	1.44874922721251	1.46163537462388	1.47460484619484	1.49666061897859	1.51334661258855	1.5331724721489	1.54448868658508
295	Athlete 3	High	2015-12-10 08:52:00	5	48	1684.032	74.63989	2.1846838324836	0.0968298470227135	0.278333333333333	0.46	0.158333333333333	1.16903562596215	0.916722489928353	0.938194125015941	0.959017502522263	0.974574387179073	0.996126973383472	1.01703156146531	1.03469499137019	1.05632865842075	1.08282380327806	1.10162158665313	1.1158010050306	1.13638139945713	1.15363968458989	1.17559754529576	1.20152551341797	1.21586696375842	1.23693358380324	1.259701604324	1.28692595787939	1.3075058333885	1.32168525176597	1.34615480249203	1.36389918351372	1.38375036924217	1.39946967505002	1.42304798511503	1.44217009187476	1.45553870179057	1.46874644730759	1.48235894840867	1.50472169442796	1.51736122537504	1.53016291801446	1.54142602051704	1.55641495006263	1.57464581616131
296	Athlete 3	Low	2015-10-27 10:10:00	1	1	2061.136	347.9872	2.61550160970266	0.44158225452174	0.35	0.39	0.223333333333333	1.10595928293967	0.916676632241949	0.928064290041081	0.934753492105082	0.941203748775326	0.94868935088777	0.959758499425973	0.968677393212601	0.974411067493813	0.98229474273436	0.990019163344442	0.995514019128017	1.01024627795915	1.02211157275356	1.02991581102305	1.04241812433932	1.04894819866897	1.05842454711029	1.06726387702974	1.0775366255195	1.08366849982493	1.0957727400131	1.10588623387239	1.11408854526999	1.13009484114484	1.1398898257432	1.15263121134935	1.17118583510387	1.19189058671385	1.21036564660121	1.22374405072921	1.2410245105439	1.25854391575235	1.27431113933732	1.29031781590053	1.30090856606674	1.3150841316199
297	Athlete 3	Low	2015-10-27 10:10:00	2	1	1915.168	238.6679	2.45148783938288	0.305503984246316	0.388333333333333	0.428333333333333	0.258333333333333	1.12755077084733	0.926204656573482	0.939057134240658	0.950062261048904	0.964762345582614	0.980265909976463	0.994965994510173	1.0099874965887	1.02251881271866	1.03569270793065	1.04597486926972	1.06356681568016	1.07119801829635	1.08388997919682	1.09786722626515	1.11120176624765	1.12654468587099	1.14445792182245	1.15698923795241	1.16550405080829	1.17723201508192	1.19594860288971	1.20679308492745	1.21562918732435	1.22663418612879	1.24045078842661	1.25193784954638	1.25956905216257	1.26912824803245	1.27884796066904	1.29081721210793	1.3024642779792	1.30977457506578	1.32246615195485	1.32993773383094	1.33893384097934	1.34632478046068
298	Athlete 3	Low	2015-10-27 10:10:00	3	1	1851.158	361.9188	2.33374642120086	0.45626937531281	0.461666666666667	0.45	0.315	1.1278007289446	0.922414660374956	0.934440055823593	0.941085685685938	0.946386405669095	0.960627095118209	0.971861404187778	0.979456463774547	0.993697153223661	1.00137125841357	1.01205174398302	1.0229697445705	1.03697304507112	1.04638779243406	1.05406189762397	1.06679945991808	1.07787542564229	1.0887142545571	1.09717957219561	1.10659419348901	1.11268599985124	1.12312922254174	1.13056606485269	1.13009128695571	1.133967925387	1.14464853702599	1.1508195150609	1.16142082895767	1.16142082895767	1.16529746738896	1.1704399700963	1.17637355918272	1.18088306671726	1.18729143370066	1.19354158340824	1.19638962044243	1.19955421809779
299	Athlete 3	Low	2015-10-27 10:10:00	4	1	1716.297	254.2939	2.18980720093769	0.324451195436762	0.518333333333333	0.506666666666667	0.366666666666667	1.15533643288311	0.900464125618268	0.909752098795373	0.915997455670011	0.917038327217607	0.92936891669718	0.930970286983265	0.933692654746327	0.938736888214606	0.94986648187688	0.952188475171156	0.956432087290923	0.965399811928623	0.972285665882071	0.979331644105221	0.983895632353452	0.99334372980026	0.996386218513668	1.00703531177777	1.0138411673909	1.02064702300403	1.02617175687047	1.03818197022158	1.0433064572083	1.04787031786747	1.06132177723496	1.06828775711779	1.07541386127032	1.08542245745562	1.09390968169515	1.0968722996573	1.10535952389683	1.11184500338149	1.120092105011	1.12817895478175	1.13458456351515	1.14643465259655
300	Athlete 3	Low	2015-10-27 10:10:00	5	1	1880.841	332.7377	2.40223492894186	0.424976978445163	0.418333333333333	0.433333333333333	0.283333333333333	1.11187999982881	0.910695150779998	0.919752252657087	0.931053673547392	0.935542183852505	0.94940837654479	0.964957680775669	0.972491961369206	0.978503292957871	0.992369485650156	1.0035908252736	1.0109648156121	1.02459050906116	1.03468956145668	1.04510919436228	1.05360534420738	1.0648265561095	1.07789116980526	1.08326134037376	1.0964061630577	1.10297870212099	1.11516165555336	1.12846676849235	1.13872623886422	1.15147039977122	1.16253119369698	1.17126784278531	1.18136689518083	1.18657677549428	1.20108412920673	1.20853820081209	1.2152709024091	1.22553037278098	1.23867519546492	1.24749192582011	1.24805287785209	1.25318254917737
301	Athlete 3	Low	2015-10-27 11:02:00	1	P	2143.564	404.1209	2.7733340923602	0.52284992162832	0.36	0.38	0.258333333333333	1.17001745964892	0.919960746235539	0.933276233812189	0.937985391751664	0.946591850768418	0.95942022422775	0.970056390089783	0.985076841766833	0.999204315585258	1.00691753798423	1.02283122627906	1.03760818558724	1.05189803077811	1.0623718252677	1.07771714906921	1.09184462288764	1.10426700322608	1.11725774805785	1.13032961388605	1.14364523084228	1.15923404701266	1.17466062119018	1.18895046638104	1.2057571325345	1.22158957045333	1.23644778013752	1.25317345467413	1.26210452705618	1.27858645046476	1.29612462876147	1.3053804438884	1.32056313755831	1.33582734036339	1.35563794159676	1.36765471695306	1.37658578933511	1.39452944323439
302	Athlete 3	Low	2015-10-27 11:02:00	2	P	2079.93	161.1335	2.65815665524887	0.20592908675222	0.31	0.356666666666667	0.195	1.0578934536031	0.92805966385694	0.951237780779589	0.972571228258465	0.996150382503724	1.01892746210376	1.03841636793916	1.0638400638279	1.08653701264359	1.11412615671407	1.14043205803238	1.16473302833822	1.1855050491255	1.21229224635105	1.23474854721312	1.26450313946534	1.28952541463059	1.31599285552052	1.34382136954169	1.35649404669594	1.38624851114787	1.40557702761429	1.43324579126794	1.44896522743144	1.46901581555902	1.49484042097008	1.51232477919389	1.53437927593159	1.55274545618409	1.57199473646821	1.58867650884563	1.61113229850652	1.63350885198512	1.65123219675874	1.66823474787413	1.69229570922782	1.71338914775454
303	Athlete 3	Low	2015-10-27 11:02:00	3	P	1986.488	216.9855	2.54447864779914	0.277935216136226	0.356666666666667	0.386666666666667	0.236666666666667	1.10042980740109	0.920190868091697	0.93498133999293	0.951942028967191	0.960221465381428	0.976860650203337	0.996956196796987	1.01496183831104	1.02492923556978	1.04172917246787	1.05635889229292	1.06632628955166	1.0807146891285	1.09164672693359	1.10941117628874	1.12854221042533	1.14590484363468	1.16174013998641	1.1791832132785	1.19252666031554	1.20860314882618	1.22668923042298	1.23689769175133	1.25562690974214	1.27403449549129	1.29187925683986	1.30506220797934	1.31888816742351	1.33721518500062	1.3516841527495	1.36599172797569	1.38874038831741	1.40513838098041	1.42201798942541	1.43279029986876	1.45184102201192	1.46719380595651
304	Athlete 3	Low	2015-10-27 11:02:00	4	P	2095.682	325.4889	2.68503519672302	0.417023743412722	0.366666666666667	0.371666666666667	0.24	1.07588531127697	0.921312200539835	0.93305101848999	0.940528489983811	0.950096532437585	0.962639445708242	0.976468706496086	0.985795494729255	1.00107202459619	1.0126500491067	1.02302205875871	1.03516292436912	1.04199722210435	1.05156513643586	1.06426884314617	1.07866107315617	1.09257079472497	1.10993789555186	1.12071182474186	1.13759654524981	1.15343604433891	1.16493360806846	1.18222037623666	1.19074294102706	1.20304472819938	1.21719570398878	1.22579885768241	1.23962811847025	1.24863331982412	1.25997021823629	1.27588992186182	1.28738786995816	1.3034684951456	1.31552864373053	1.32815253027119	1.34294680794145	1.35476608667256
305	Athlete 3	Low	2015-10-27 11:02:00	5	P	1940.677	437.5066	2.48595950613001	0.560435194143394	0.453333333333333	0.415	0.276666666666667	1.08624446178622	0.905941033269092	0.915828754323068	0.921938238419873	0.925073425723713	0.928208484930012	0.934800256266816	0.938256968397321	0.945572234642892	0.949430788757958	0.961810519364902	0.969366993279243	0.974029359460973	0.980058398302342	0.991152029602624	0.996779098361891	1.00827457164673	1.01647409521441	1.02346783663331	1.02869293531048	1.03954535894199	1.05039765447596	1.05988340544784	1.07033373089971	1.07451393793898	1.09026993542099	1.1016849634504	1.11679778318154	1.12499730674921	1.13488502780319	1.14726475841013	1.15530351956447	1.16872826990685	1.17314955651735	1.18263530748922	1.19678342464283	1.20192833425964
306	Athlete 3	Low	2015-10-27 11:31:00	1	30	2157.494	386.9248	2.74531035428586	0.492343737581651	0.388333333333333	0.401666666666667	0.288333333333333	1.07686299728766	0.919795919868322	0.922510826223522	0.929697642446884	0.934887979446724	0.945348818004135	0.95533032340444	0.964673184494811	0.972498645028106	0.97752941638446	0.982160891896109	0.988948412274767	0.993739453429902	1.00523835938728	1.01442140034351	1.02376413418855	1.02911429132253	1.03558242592356	1.04324832081337	1.05203206592489	1.06161440272582	1.06576679957102	1.07558873932784	1.08525085895051	1.08421279155054	1.08668822219518	1.09243754792854	1.10497452128589	1.11391795928623	1.11894873064258	1.12685410124295	1.13164539688874	1.1407485277779	1.14194641531201	1.1508100704906	1.15847596538041	1.15975350849094
307	Athlete 3	Low	2015-10-27 11:31:00	2	30	2055.016	450.2446	2.6355930682484	0.577446378410812	0.386666666666667	0.393333333333333	0.263333333333333	1.03226630131948	0.925702213784324	0.933026283930175	0.944374636091129	0.954193714915731	0.965944392676831	0.973992828455332	0.985663092397086	0.990009286192988	1.00377197670993	1.01801779140149	1.02791741229714	1.03934617827745	1.0487628032502	1.05439664416929	1.06316957383215	1.0764493966779	1.08924635185245	1.0986631050769	1.10993091516681	1.11685253146081	1.12973002870641	1.14397584339796	1.15274864480912	1.16651146357777	1.17262830041977	1.18437897818087	1.19918807436297	1.21109983626618	1.22196519250423	1.23081840773473	1.24289112552833	1.25496371507023	1.26655343694093	1.27500432657128	1.28884755915928	1.30293216145703
308	Athlete 3	Low	2015-10-27 11:31:00	3	30	1976.635	366.9687	2.52958460577814	0.469625588094118	0.406666666666667	0.405	0.27	1.02755539307094	0.917034071610471	0.919845026888806	0.923539260716245	0.930606512903396	0.938236084120504	0.946347350564912	0.952049373027079	0.960481982913504	0.973171017683035	0.978230481235458	0.989955741627519	0.99212413799611	1.00119930679228	1.00722254472217	1.00866814230123	1.02167839253849	1.02794260605633	1.03822226886932	1.04223784613878	1.05179471016225	1.05789831594622	1.05781807606643	1.06721433235604	1.07588778985611	1.08287480216348	1.09002242220471	1.09941867849431	1.10640581877597	1.11307148764131	1.12238750405113	1.12913354077056	1.13997539463922	1.1507370086281	1.15619805550233	1.16896745812594	1.17611507816717
309	Athlete 3	Low	2015-10-27 11:31:00	4	30	2158.875	246.1026	2.75894970632928	0.314508573213768	0.306666666666667	0.348333333333333	0.203333333333333	0.993509269049418	0.925538728580384	0.9390119750462	0.954249569130363	0.969166395974046	0.983281432512247	0.994348669083045	1.01640326990381	1.0272299949421	1.04960523520763	1.06548449156846	1.08665679078433	1.10526282428066	1.11697172312813	1.13998862567033	1.15418379012079	1.17110560391104	1.18971150961166	1.20831754310799	1.23382058345746	1.25058201362747	1.26573947979937	1.27784927379958	1.29108175314147	1.31169264578865	1.32508563654649	1.33976297422337	1.35860900806935	1.37697453003318	1.3924531468327	1.40616690483102	1.42140398773233	1.43279186374789	1.45244045467363	1.46599446803028	1.47866541300776	1.49590888860848
310	Athlete 3	Low	2015-10-27 11:31:00	5	30	2053.949	327.433	2.61908949653576	0.417525620703919	0.305	0.35	0.196666666666667	0.960723812618451	0.921663901861869	0.93718819437136	0.947030808772136	0.964875743602709	0.97383812315858	0.992883355047691	1.00288612807011	1.02073106290068	1.03649533831299	1.04633808022859	1.06242254536935	1.07762664815038	1.09291083024223	1.10403382101237	1.11707744009396	1.13396206076881	1.14900613244302	1.16565077021505	1.17645369877156	1.19029747338723	1.20470142063418	1.21318383438442	1.22966831353481	1.23975103835323	1.252714578124	1.26943916769203	1.28184278986118	1.29368636691388	1.30769004512155	1.32153305464826	1.33569740153688	1.34545993662683	1.35650272057132	1.37026667090583	1.3837105590267	1.39451361509803
311	Athlete 3	Low	2015-10-27 12:00:00	1	60	2208.877	302.631	2.80755877411608	0.384654428186596	0.328333333333333	0.341666666666667	0.226666666666667	1.01389015393015	0.925771799660227	0.935662481376168	0.948025960624539	0.959033373212746	0.972114605617922	0.979532616904877	0.99309252088585	1.00880593854413	1.01893595604797	1.03058142793264	1.03815895404372	1.05275576793317	1.06376318052138	1.07389319802522	1.08498030447376	1.09519001583794	1.10396409378506	1.11433331997335	1.12605861282181	1.1426495526679	1.15381648008022	1.162351095136	1.17495378306882	1.19170423773903	1.19984012928624	1.21611191238065	1.22592290023625	1.24115777342218	1.26006174176969	1.26740005919631	1.285187423775	1.30042204275404	1.31326457488854	1.32905717799338	1.34556918659981	1.359128582167
312	Athlete 3	Low	2015-10-27 12:00:00	2	60	2322.087	272.2576	3.00330837849739	0.352128723510183	0.265	0.298333333333333	0.171666666666667	0.991956416604304	0.9335149776784	0.954130843733692	0.973367076275105	0.989681207009161	1.01265099918732	1.03050733954165	1.0538828606345	1.0740929977751	1.09235519638073	1.11654243397617	1.1344798683788	1.15761197799015	1.18334142520587	1.19608431373638	1.22270644216638	1.24551391691134	1.27278544441073	1.29543021371269	1.31937429849984	1.34307393711268	1.36612559935874	1.39128674155336	1.41466174529981	1.43609023321389	1.46149452821681	1.48608788273675	1.51165514185587	1.53283918359565	1.55743124474958	1.58023846082134	1.60393939280019	1.6232571073997	1.64257352863321	1.66481295703028	1.68778313721823	1.71326891427925
313	Athlete 3	Low	2015-10-27 12:00:00	3	60	1993.878	330.1804	2.54844905755297	0.422015754826756	0.368333333333333	0.375	0.241666666666667	1.00733110925739	0.932870076872266	0.944741029012685	0.959178735687423	0.972974817635426	0.988695901577323	1.00217091553458	1.01789199947648	1.02607335381079	1.04011010893816	1.05799674023964	1.06994808719143	1.08687215358911	1.09842242117985	1.11165688977143	1.12457067381333	1.13571986204301	1.1552909499727	1.16603893102764	1.18176001496954	1.19114460738702	1.20710623669459	1.2237096185426	1.23060759560975	1.24215773538681	1.25908192959817	1.2784922279051	1.29702137862914	1.30929277106216	1.33086900016974	1.34442492019313	1.35934333415816	1.37065356763798	1.38797871339672	1.40257631499837	1.41637252476007	1.43490167548411
314	Athlete 3	Low	2015-10-27 12:00:00	4	60	2020.424	441.9471	2.58597375316456	0.565655328231695	0.373333333333333	0.401666666666667	0.265	1.0414121924586	0.912963963178103	0.920433811100232	0.927662778761412	0.937702826747354	0.949349425761681	0.953927686619337	0.964771138111108	0.968144613689113	0.981156627487602	0.988546224653293	0.994570279043186	1.00107634993825	1.01489163925093	1.02011241812663	1.02991158585162	1.03930924381116	1.04613644572361	1.05384730189832	1.06236130559559	1.06870674698614	1.07738138018792	1.084208710092	1.08340543457781	1.09657820587245	1.11119664270768	1.11906800039527	1.12388739749715	1.13111623716669	1.12934918462544	1.13802381782722	1.14959016608511	1.15762228126884	1.172160339356	1.17320449513114	1.18501172364998	1.19280295857277
315	Athlete 3	Low	2015-10-27 12:00:00	5	60	2040.819	558.6714	2.62547560894373	0.718720344192428	0.315	0.378333333333333	0.235	0.98525868212284	0.905940561833685	0.914821142683108	0.922248642832918	0.924428456854541	0.933470491115032	0.932259526207954	0.945822641922759	0.951070328050946	0.961162002455584	0.965198595028557	0.967459071431646	0.982475525142336	0.98505890836756	1.00023681548932	1.01129721036036	1.01436508246693	1.01977422200618	1.03204571043245	1.04859590722421	1.05844533718818	1.07184712814005	1.0833918832443	1.09186889489012	1.10357523205358	1.11560447603917	1.1284409870801	1.1386941148958	1.1478977312155	1.16549756815141	1.17324797512336	1.19060556761861	1.1997283929087	1.21175763689429	1.22556299704976	1.2322638925257	1.24623070609224
316	Athlete 3	Low	2015-10-27 14:03:00	1	180	2138.322	432.0137	2.69218866656007	0.543913585951359	0.373333333333333	0.351666666666667	0.205	0.9999657530438	0.912731077254683	0.917708735957213	0.935959983330584	0.946073181755803	0.960848025039376	0.978151230880218	0.989765558016239	1.00169602489837	1.01615485433776	1.03440610171113	1.05020805293924	1.06316562776591	1.07422699362559	1.08915984383125	1.10267050583618	1.12242300782229	1.13893605315076	1.15663421334586	1.16485120280409	1.17962604608766	1.19606015090605	1.20862264547653	1.2198420182583	1.23169354463035	1.24796951662472	1.25689760018331	1.2731731944719	1.28447163366567	1.29387398979439	1.30264431823475	1.31054466433916	1.32682126584318	1.34064781579037	1.3538423380492	1.3658521231472	1.38189077000361
317	Athlete 3	Low	2015-10-27 14:03:00	2	180	2036.094	297.0904	2.6409074610726	0.385339897850023	0.353333333333333	0.373333333333333	0.226666666666667	1.12961059480911	0.916612380249909	0.928496304288085	0.949008048230602	0.961624414112458	0.982217612540158	0.997113147552024	1.01974128135878	1.03235764724063	1.05026479322619	1.06955562782311	1.08648609821403	1.10659095884441	1.11757940236395	1.12946319669753	1.15225410977005	1.16690541103096	1.18562658304998	1.19555689648969	1.21321980872429	1.22656887585902	1.24455734662516	1.2614063625309	1.27158090972156	1.28712756179652	1.29909268091069	1.30983740949765	1.32863938747887	1.34052292240327	1.36144167936251	1.37991939585814	1.39261747563436	1.40897711610603	1.42004740322453	1.44438517328798	1.45781478697573	1.48003577806115
318	Athlete 3	Low	2015-10-27 14:04:00	3	180	1993.358	368.9449	2.50893612833639	0.464371773146346	0.345	0.386666666666667	0.215	1.05280770649419	0.910487234149726	0.924151998263603	0.935683983283375	0.949822502517359	0.958826996419474	0.967120605911821	0.982838854293642	0.99705641662418	1.0124588702142	1.02406977246572	1.03749753315474	1.05455863312435	1.07391022078675	1.08986547259343	1.10281922643274	1.12122317799013	1.14041680532423	1.15423952976641	1.17564485342637	1.19144214490474	1.21213658415493	1.22659102404552	1.24926015619671	1.26545228556344	1.28204000800735	1.29759941500724	1.31371262714223	1.33077485989506	1.34736132369094	1.36481751327851	1.37445372262903	1.38590741974107	1.40375756616337	1.41758003887595	1.43472030780691	1.44427722233127
319	Athlete 3	Low	2015-10-27 14:04:00	4	180	2062.577	227.8089	2.62315944701361	0.289724489388168	0.288333333333333	0.365	0.178333333333333	1.05096003513266	0.944494059697243	0.967479709331463	0.991742233518634	1.01432866908695	1.03883067084217	1.06484915189712	1.08775480610367	1.1087451484808	1.13189040743414	1.1596645909994	1.18528398516719	1.21226012213687	1.23524564459235	1.26509500366364	1.29414669767556	1.31545549561848	1.34139487149695	1.36541766375859	1.39063720796677	1.41170818166527	1.43828472303281	1.4593544249439	1.47667362580255	1.49766447689464	1.5218475143691	1.53892634740852	1.56334848091481	1.58218365235824	1.60102009558907	1.6190565845432	1.64084484633718	1.65592951672816	1.67205196564027	1.69623373132733	1.71507017455816	1.7323092528104
320	Athlete 3	Low	2015-10-27 14:04:00	5	180	1993.735	188.2732	2.5387815191699	0.239743256107245	0.326666666666667	0.39	0.23	1.10155662586392	0.929694334135577	0.950311368907287	0.968131552678887	0.982275744159867	0.99969634140632	1.01767633432039	1.03677511856968	1.05811123081351	1.07521220977503	1.08703910502126	1.10853502640756	1.1186038937487	1.13338732179954	1.1548833705238	1.17030616248248	1.18668793663391	1.19387998473473	1.21130045464322	1.23023942975004	1.23870995099059	1.2593269857623	1.26963550314816	1.28881425563767	1.30639453468862	1.32972794286838	1.34547073512588	1.36768611599818	1.39205860194887	1.4062033027817	1.42889747439159	1.45151269646497	1.46765532992353	1.48531455851101	1.49873979985783	1.52103540364627	1.52758821517722
321	Athlete 3	Low	2015-10-27 17:02:00	1	360	2063.907	464.4077	2.63036537149434	0.591868689982315	0.428333333333333	0.435	0.306666666666667	1.16496724539079	0.905065266927504	0.908504395219126	0.914582801175792	0.915622505033604	0.921780947031298	0.929378763308243	0.935297224628779	0.943695018978227	0.942415334443257	0.9541722210433	0.964809367744503	0.976806235021705	0.984404178744575	0.98944288084343	0.99776063915185	1.00839778585305	1.02655296768202	1.03207150368927	1.03631035516155	1.04550787269165	1.05798457387724	1.06382299915675	1.07158101496168	1.0829378488025	1.09149558778808	1.09469473540255	1.10565189882194	1.11149032410144	1.11796852792548	1.11996815449192	1.12092782230871	1.1271661729015	1.13788322819781	1.15083976329179	1.15971751899556	1.16651561209185
322	Athlete 3	Low	2015-10-27 17:02:00	2	360	1960.613	328.9825	2.49210406775902	0.418164434527126	0.395	0.415	0.285	1.08806403720511	0.911602344075729	0.923168574109179	0.93106543847852	0.946859294325614	0.957707616042905	0.96424848786324	0.978207660878279	0.987061778705304	0.997112495131536	1.00955602743094	1.02566905250288	1.0395484014346	1.0456107100803	1.0552625603068	1.06714770534826	1.08078796335529	1.09482683334523	1.10344173313914	1.11213632990795	1.12202739816756	1.1383796412726	1.1444419499183	1.15241863837096	1.16565990306984	1.1762688796456	1.18536234261415	1.18966979251111	1.20330979630131	1.21184487201191	1.22317188401225	1.22755890377569	1.23338199438828	1.2446290551969	1.24734116740332	1.25547737691419	1.26289567810889
323	Athlete 3	Low	2015-10-27 17:02:00	3	360	1911.099	301.935	2.44237649009837	0.38587166103789	0.38	0.436666666666667	0.275	1.14395815970583	0.914233463488401	0.922093137641391	0.931075658901831	0.944950220274504	0.957782448274952	0.96748665376209	0.98296548325903	0.990023087249676	0.997722245130534	1.00798800197098	1.01528625257024	1.02675498685462	1.03581763845155	1.0509755632038	1.05306074114657	1.06316610951446	1.0731910919467	1.08040921220948	1.09099561819545	1.09861464573982	1.10823884869005	1.10799820208143	1.11810344264974	1.12540169324901	1.13486537992711	1.14553204404914	1.14898071570798	1.1622939813265	1.16806847753673	1.17729151760621	1.1916474999957	1.19573772554475	1.21097578063349	1.22051972544765	1.22918134196341	1.23752218153405
324	Athlete 3	Low	2015-10-27 17:02:00	4	360	2012.323	439.1802	2.58095841614717	0.563282253095152	0.39	0.381666666666667	0.228333333333333	1.03560821320161	0.916544509794858	0.923547121582568	0.938034978737188	0.948739747916236	0.961617971422449	0.969988707682475	0.987937469567663	0.99993020218076	1.01168142561776	1.02657175531332	1.03775967110221	1.0538572901629	1.06923050995297	1.07824522793002	1.09659646235615	1.10416238179197	1.11768433049988	1.1301599532075	1.14666004480912	1.16380398987011	1.17780895693021	1.18795041846114	1.19833338916817	1.21523582505306	1.22626277747711	1.23704822072507	1.24968480679753	1.26232152112765	1.27898244783645	1.29226263085296	1.3087629789699	1.32333176670875	1.33661156495227	1.35826274074412	1.3727507261564	1.3874811185484
325	Athlete 3	Low	2015-10-27 17:02:00	5	360	1905.827	310.0932	2.44425113812919	0.397699086551992	0.428333333333333	0.418333333333333	0.288333333333333	1.12477535739124	0.907083656997292	0.916339437316684	0.926158369839687	0.933160515332874	0.935575105753597	0.942255211806276	0.951752361391711	0.960766644193589	0.965032288077015	0.97018325185603	0.986038724556576	0.993845648022357	1.00398661998587	1.0176689997832	1.02394678097532	1.0378705300387	1.04712618210662	1.0591183357843	1.06644239246653	1.07610049764648	1.0884145625132	1.09525575241187	1.11046727448287	1.11674505567499	1.1330028532361	1.14089031862487	1.15070937939935	1.1633453554551	1.16970367857022	1.17912028623266	1.18990520882571	1.1987584077816	1.20753132131744	1.21614302275581	1.22990581622467	1.23296422902347
326	Athlete 3	Low	2015-10-28 10:26:00	1	24	2034.833	368.1855	2.60604687159102	0.471541728702147	0.421666666666667	0.433333333333333	0.318333333333333	1.18589835334984	0.919532081379303	0.932873831134743	0.947501421575428	0.95336851795309	0.969523108243392	0.985275937355447	1.00343984582412	1.01702262667215	1.03140918602024	1.03968736175452	1.0528683814243	1.06838005137198	1.07818535502766	1.09522402482496	1.11121801310138	1.12472049294248	1.1418395918185	1.14682260868916	1.15767272193749	1.16715656542185	1.1801767269342	1.19552766679623	1.20557412961628	1.21835313196425	1.2299267227057	1.24190194655361	1.25122505995232	1.25918190358707	1.27236279518507	1.28273110239178	1.289160305818	1.30282300345762	1.31254877453705	1.3239612509775	1.33127543041318	1.3405977753812
327	Athlete 3	Low	2015-10-28 10:26:00	2	24	1998.56	199.8138	2.56697727893216	0.256643525647013	0.35	0.403333333333333	0.243333333333333	1.11893627120669	0.914528169703688	0.922427312219015	0.933550589294013	0.945237980741814	0.9571673556774	0.969096602171645	0.977640648663712	0.983685868852759	0.999645347767263	1.01036557591197	1.02068288356772	1.0338211484115	1.04615344383604	1.05888878819088	1.07001206526588	1.07678272215292	1.08419828301669	1.09717548241797	1.10644483716669	1.12063105491751	1.12990040966623	1.14650466411613	1.16141631856494	1.17253959563994	1.18712873387971	1.1941412458132	1.21090682258829	1.22662444645635	1.24677522323362	1.25894632477431	1.27232657310588	1.2897373107404	1.30593761717061	1.32947449303946	1.33914741048383	1.35454238970151
328	Athlete 3	Low	2015-10-28 10:26:00	3	24	1880.393	275.1198	2.41033204135204	0.352655040276349	0.421666666666667	0.44	0.295	1.13748636518147	0.907375079500833	0.921291325115523	0.930622487871514	0.948158603207468	0.949686921432915	0.962557455390874	0.969314460082331	0.976795438718041	0.986931073937582	1.00213427040218	1.01363735499093	1.02063572705793	1.02168156689701	1.0302081290071	1.03849358010636	1.04919219223156	1.05417963950439	1.06359117259732	1.07340494192203	1.08193163221447	1.09351521532252	1.10646611961742	1.11941715209467	1.12794384238711	1.13912506108103	1.15151298847027	1.15601770099203	1.16985344808742	1.18827440622387	1.20122543870112	1.20926952242485	1.22246179409528	1.24265256601507	1.25262720419601	1.26557810849091	1.27844864244887
329	Athlete 3	Low	2015-10-28 10:26:00	4	24	1923.568	124.6333	2.45162022470959	0.158847266617192	0.341666666666667	0.388333333333333	0.233333333333333	1.09345367540365	0.920199020426583	0.940994423070227	0.95747074231391	0.974586996571498	0.992422970610707	1.01033898432104	1.03033462751194	1.0499301997989	1.0670465815082	1.08664215379516	1.10959709813878	1.13191223492021	1.15406729235938	1.18270097489849	1.20429613699488	1.22965048714846	1.25212557582043	1.28035944235902	1.31179285651543	1.33610681839605	1.36330118882363	1.38433581831872	1.41321000222633	1.44024378350482	1.45728025299469	1.48271451536769	1.50279070803654	1.52206650399411	1.53398323846933	1.54662007508129	1.56749538994436	1.58205292375997	1.6018882327052	1.612366037424	1.62996201990153	1.64283974023711
330	Athlete 3	Low	2015-10-28 10:27:00	5	24	1833.327	366.2401	2.35321978355455	0.470098050621081	0.48	0.466666666666667	0.34	1.18401967196003	0.909181498641473	0.910792518470636	0.921344691933757	0.92593605352161	0.933910672272803	0.940918499425457	0.950343048858685	0.962828420445224	0.970480732544275	0.980952425612776	0.987235287424413	1.00342609446855	1.01301160469102	1.02187227793035	1.038707441563	1.05014566951426	1.06102002127164	1.0743109669517	1.08397708592668	1.09275715041351	1.10475925455867	1.11668074995132	1.13166332421305	1.14004060165312	1.15413699306882	1.1595339287502	1.17572473579433	1.1859547309632	1.19860119169686	1.20770343447795	1.21197261777155	1.21865839498783	1.23114376657437	1.24177654879	1.24395144481305	1.25506736611218
331	Athlete 3	Low	2015-10-29 11:34:00	1	48	2131.447	423.3133	2.71975471213421	0.540153399256037	0.385	0.368333333333333	0.248333333333333	1.04720375299977	0.912163464040593	0.916081845670547	0.927677106094398	0.937673139054128	0.943350887816875	0.950627864043744	0.961343568502527	0.974538311593158	0.984774107451242	0.996609385976107	1.00796475590027	1.01740100182696	1.03155530691633	1.03891228917687	1.05082744613408	1.06018368602709	1.07225885505164	1.08657304460703	1.10152702722912	1.11376208071968	1.11975972601579	1.13615305163599	1.14502951052964	1.15486553142202	1.17045930711083	1.18165479256898	1.19293015645948	1.20636479004979	1.21548113944312	1.22995521346452	1.24298994448781	1.2515465068481	1.26554092747146	1.28161499456495	1.2923296782131	1.30512553954734
332	Athlete 3	Low	2015-10-29 11:34:00	2	48	2067.022	322.916	2.64678993681799	0.413488980396685	0.351666666666667	0.365	0.233333333333333	1.02618444180816	0.917606694633248	0.924829012189924	0.938792185075856	0.951792305458486	0.965996209458127	0.980842148459971	0.991194098543333	1.01053389841519	1.0267439377119	1.03316377554006	1.05483072821008	1.07136178500789	1.08620772400973	1.10241776330644	1.11886866176532	1.13628248467904	1.15185061702202	1.16910386716095	1.18427069561543	1.19863517238986	1.21340069695584	1.23410472517103	1.24879009139809	1.26315444012405	1.27719789939737	1.29220364288321	1.3035192857122	1.31900674752239	1.33297043260218	1.34540906046693	1.36025499946877	1.37502026793783	1.38834114972463	1.39877325814692	1.41305706438856	1.42308838111621
333	Athlete 3	Low	2015-10-29 11:34:00	3	48	1895.432	313.6408	2.44363519799093	0.404353043742025	0.395	0.42	0.27	1.0788618262062	0.916354948217141	0.924272971282859	0.931221369464958	0.944875791838835	0.950369946079007	0.957318344261106	0.966690611268751	0.982930571076611	0.986970352452521	0.996827496363144	1.00579572077203	1.01896539516526	1.02785291419227	1.04223458745944	1.04950619393608	1.06009045981767	1.07164422166054	1.08392510547437	1.0960444496021	1.10509350831521	1.11519302621615	1.12529241519476	1.13264485597562	1.14379470414206	1.15276292855095	1.16924526234913	1.17942548563196	1.19372632459491	1.20746158127301	1.21675314289877	1.23056923388109	1.24616264817753	1.25545420980329	1.27007825706079	1.27403720413248	1.29132736528351
334	Athlete 3	Low	2015-10-29 11:35:00	4	48	1872.056	292.2704	2.405788029479	0.375598074892546	0.386666666666667	0.431666666666667	0.285	1.09902674704704	0.912138939972278	0.93025994481726	0.943629146394711	0.959897672764426	0.974958200683395	0.983092528123489	1.00250197897562	1.01635450844384	1.02771033643322	1.04220696039455	1.05662326530994	1.06934811537334	1.08513357087323	1.09890539576411	1.1161404494049	1.13965735201051	1.15181855513721	1.16929520846815	1.17734895984137	1.19144296048927	1.20891974233067	1.21947006667226	1.22993994345745	1.24008777299608	1.25281262305949	1.26368525166857	1.27794027593974	1.28728298736201	1.29525577713693	1.30435688886904	1.31321640091101	1.32255782722853	1.33125670117864	1.33246469962939	1.3442221228484	1.34929700144627
335	Athlete 3	Low	2015-10-29 11:35:00	5	48	1768.4	323.9814	2.28545143701313	0.418708299137936	0.485	0.466666666666667	0.335	1.14749435067755	0.926052799718074	0.93690585079962	0.949621873067806	0.959098147732336	0.972624106901435	0.984854192876748	0.995626340735065	1.00494067971476	1.01490276143379	1.0328834381771	1.04219764791843	1.05167392258296	1.06398504101987	1.0734613156844	1.08852611619373	1.10083710539227	1.11233828692827	1.12367740354106	1.13930917280486	1.15210622753465	1.16490315302607	1.17494639644508	1.18466563925604	1.19811056596354	1.20167431417523	1.21617214593008	1.22824016698219	1.23237088394836	1.24557284250942	1.25448214841947	1.26954694892879	1.27432566711105	1.27837535161562	1.29149627771507	1.29651809328214	1.3087479207807
336	Athlete 3	Mod	2015-10-20 09:27:00	1	1	2098.525	105.2081	2.6848250022869	0.134601845259456	0.326666666666667	0.366666666666667	0.223333333333333	1.07075906832577	0.924195825489094	0.943062557532421	0.966425310363224	0.987058235764104	1.0096983909793	1.0403668257584	1.06188303974607	1.09062471813511	1.1129437472853	1.13317520113558	1.16392398140028	1.1875275148105	1.2103282330582	1.22879349355093	1.2508717421217	1.27824857076512	1.29647292273976	1.32216428732723	1.33846111527978	1.36037956845007	1.37804150202559	1.39706854122408	1.41802361619934	1.43761230616492	1.46193856512942	1.47598879001362	1.484176864978	1.50384615630651	1.51500624660563	1.52472062991884	1.53860965207718	1.55450603198851	1.56919850900272	1.58750269470826	1.59938435911362	1.61495961295993
337	Athlete 3	Mod	2015-10-20 09:27:00	2	1	1974.402	34.17288	2.52548297659828	0.0437109700564201	0.31	0.368333333333333	0.205	1.07380118912604	0.934432743337982	0.964452498724362	0.994713111061097	1.01686670613099	1.04447853157026	1.08292636154976	1.11318697388649	1.14071859894983	1.16688553850954	1.202042466939	1.2333465795418	1.26449016348145	1.29418847780769	1.33247616285791	1.36097095990009	1.38641507278617	1.42213429922613	1.45078898537502	1.47727813346258	1.50280283045844	1.52383272488635	1.5517647122729	1.57953808966559	1.5955909559797	1.6185471943653	1.64342977670859	1.67072092855543	1.68845966561074	1.70443322692791	1.72586476279189	1.74456667182604	1.77225818599609	1.78646529246229	1.80990375639374	1.82988989473302	1.84642498659298
338	Athlete 3	Mod	2015-10-20 09:27:00	3	1	1912.152	143.1731	2.45492248021576	0.183813243796612	0.32	0.403333333333333	0.196666666666667	1.08254623896887	0.921138229676152	0.939023460337542	0.956667198210425	0.97036308746737	0.99179316522257	1.01145088362353	1.03078635486916	1.05278042933883	1.07630524198891	1.10200528713005	1.11634567069763	1.1387426183041	1.16081719036993	1.17693006167708	1.19610440934506	1.21785673425558	1.23848119412248	1.26047526859215	1.28206659831033	1.29737346657322	1.3190449087316	1.34031450483575	1.3632749356154	1.38430316731636	1.39977103077159	1.42192648558956	1.43876422041818	1.45616556680531	1.47953041134563	1.49435378049022	1.51642835255605	1.53117212280172	1.54551147928674	1.56041701503667	1.57371003115681	1.59385112029074
339	Athlete 3	Mod	2015-10-20 09:27:00	4	1	1870.296	171.9763	2.39932975132322	0.220621684007498	0.315	0.421666666666667	0.19	1.08460874441117	0.933226196766893	0.953271156083694	0.973477242739037	0.995293319918827	1.0130842925014	1.03433680885459	1.05639432047	1.07233386809251	1.09213726468759	1.11234335134293	1.12868520416741	1.14856929271786	1.16547470636894	1.17916013897113	1.19662911344882	1.20814086641386	1.22295329238316	1.23905358248592	1.25950110357688	1.27173754470706	1.28316886228893	1.30192557261398	1.32164827725369	1.33855381919087	1.35763381048178	1.37502170814581	1.3854872879852	1.40754479960061	1.42557669347441	1.4441730461775	1.46309139698549	1.4871617174717	1.50631996328212	1.53063274449273	1.54254667437364	1.56557018030372
340	Athlete 3	Mod	2015-10-20 09:27:00	5	1	1935.37	82.42917	2.47763816033962	0.105524864556711	0.285	0.395	0.163333333333333	1.08797237624289	0.939797418042703	0.971850774382103	1.00703726373153	1.04101871177085	1.07339352340927	1.10384024334776	1.13846434594745	1.17260645762687	1.20056282713453	1.23173259746285	1.26555338186209	1.2922246982867	1.31801153256837	1.34476362887896	1.37231712310745	1.40429110776807	1.43296988757138	1.45514275009229	1.4795636233861	1.50752037695027	1.53443249680676	1.56094263751594	1.58681012366475	1.61452620181588	1.63436784132	1.65750468568145	1.68088220545595	1.69863585773308	1.71486352547644	1.72835927124407	1.74490826626761	1.7612165858781	1.77503365892592	1.79688519416664	1.8109429426275	1.82861722322586
341	Athlete 3	Mod	2015-10-20 10:17:00	1	P	1868.698	76.06168	2.38523475434864	0.0970862935638315	0.386666666666667	0.405	0.273333333333333	1.10040942572386	0.921771364250308	0.937630696951101	0.957014339990018	0.977118774759745	0.997864097661293	1.02061173327423	1.04183775418503	1.06466542103848	1.08765353329758	1.11008078866537	1.14091847221357	1.15781897689032	1.18160803976228	1.20787998571334	1.236474879904	1.25633909331063	1.27668336651886	1.30095312740006	1.32922827955323	1.35349804043444	1.37456272244888	1.39346643332773	1.42013840783987	1.44096440018959	1.45954645440799	1.48197434798344	1.49807377440579	1.51994004524075	1.53299649754189	1.55406245597165	1.57344609901057	1.59098659832841	1.60692647283585	1.62358624558338	1.63552072881885	1.64425140960288
342	Athlete 3	Mod	2015-10-20 10:17:00	2	P	2040.137	11.67812	2.61430873989298	0.014964784806863	0.231666666666667	0.358333333333333	0.15	1.09970263193195	0.949200600635542	0.985788341837382	1.01618443170923	1.04408774056112	1.07351877959961	1.09217459231696	1.11943436308823	1.14251293034847	1.16864708612569	1.19220798658693	1.21938753934975	1.23812369821934	1.26160425252834	1.28717611338367	1.31001261703692	1.33510188840368	1.36059224981272	1.38648498270187	1.4194550967524	1.44205069009272	1.47051655015407	1.49496253972778	1.52584006579414	1.5560755915053	1.58542692511047	1.6229794608581	1.6558675628872	1.69527049486823	1.73008972371431	1.7600830576747	1.79932452848854	1.82714710675684	1.86478037308806	1.89525680911215	1.92267829733817	1.9558880402638
343	Athlete 3	Mod	2015-10-20 10:17:00	3	P	2097.178	3.33211	2.7056061645739	0.00429881362337309	0.208333333333333	0.356666666666667	0.121666666666667	1.10635473292856	0.974897718189713	1.02104354616368	1.0673511548797	1.11543989989926	1.1725149587841	1.22675640345981	1.27994549924169	1.3309484908179	1.37507051137525	1.41805851859723	1.45359867714442	1.49553523855486	1.53739052255902	1.58475073819237	1.63672441422083	1.68610882430606	1.73856887465471	1.78762946523234	1.84324772336824	1.90574617845247	1.96735574253774	2.03195966948014	2.08960083195037	2.14934746627878	2.20269898786149	2.24512063347456	2.28009443041284	2.30025251729028	2.33012518939571	2.34647871958825	2.36574662534919	2.38088615491763	2.39723968511017	2.41456467382551	2.4225788841092	2.42897528697246
344	Athlete 3	Mod	2015-10-20 10:17:00	4	P	1956.112	45.37595	2.51842220355591	0.0584198655227528	0.293333333333333	0.381666666666667	0.178333333333333	1.11943911899758	1.00819762148041	1.08769577004397	1.16493184577547	1.24144089104126	1.29363143027247	1.34024789760479	1.36771721231431	1.38193595583006	1.39203481712465	1.40447686143253	1.42128083104204	1.4384903515577	1.45658693421411	1.47993507923928	1.48882243766822	1.49197286010421	1.49084246741978	1.48704573846035	1.49415511021822	1.49496234964093	1.4983561026206	1.50360766498937	1.50700013050585	1.5084549639152	1.51911902155201	1.52808749016217	1.54287143002013	1.56298804242809	1.58439855534613	1.61396772252525	1.64321373644264	1.66850208850134	1.69015335703668	1.71253204227669	1.73830448049637	1.76528842158171
345	Athlete 3	Mod	2015-10-20 10:17:00	5	P	2134.767	11.48987	2.65783271266615	0.0143051454094435	0.231666666666667	0.345	0.131666666666667	0.991645006216315	0.941992780015558	0.987541177144267	1.02980831776384	1.07340352376695	1.1140298493786	1.15950018360345	1.20223595065067	1.25419073498992	1.31380240702835	1.37606971182488	1.44857234569049	1.52068404252562	1.61264015123669	1.7010031253299	1.79436486431941	1.89085285453048	1.99124647997932	2.08640603130015	2.16328367384461	2.22688066255377	2.26938199188493	2.30071049028724	2.32774241642129	2.33274367136236	2.34719713628914	2.35329027586633	2.35922778764476	2.36415060617526	2.36040059873625	2.35633809067732	2.34079025106964	2.33586867756154	2.32641522255344	2.32094583919369	2.31797646079328	2.3088355064051
346	Athlete 3	Mod	2015-10-20 10:48:00	1	30	1922.839	74.47842	2.45196417202296	0.0949733271630532	0.345	0.4	0.246666666666667	1.05350414583139	0.926061483765116	0.946626680222784	0.973433368472736	0.996399089651316	1.02304574291987	1.03928986736199	1.06833717286937	1.09194303397353	1.1153889876142	1.13931491868115	1.1644411758675	1.19100787540432	1.21533395768371	1.24174049472122	1.26326602858516	1.28063052541495	1.30615706133166	1.32848289762049	1.34648715182211	1.36865231553998	1.39489932766775	1.41178269941005	1.43298892841869	1.45611430202492	1.47363908887193	1.49052246061422	1.50764684121296	1.51444864671699	1.52901246761343	1.54037558888198	1.5531783873935	1.56566111594225	1.5782254559556	1.5922281980328	1.59943040978511	1.61175374094202
347	Athlete 3	Mod	2015-10-20 10:48:00	2	30	2024.999	106.4192	2.58908716651465	0.136063565952751	0.308333333333333	0.356666666666667	0.201666666666667	1.04287843131556	0.93902875284364	0.959327461965481	0.980348430871334	1.00618331429796	1.03033318060766	1.05985863381044	1.08320620234271	1.11698402555017	1.14522593016529	1.17402925144028	1.20379545790439	1.22698256688118	1.25819303720088	1.28932257453363	1.31692289663925	1.34620836371801	1.3719624420139	1.40333324403287	1.43374128871892	1.46270583668671	1.48597311151313	1.51076443247612	1.53467354552448	1.55866320799114	1.58818904476257	1.60656198350616	1.63215624152766	1.64860366560542	1.67066781340626	1.69618152200947	1.71351115400185	1.73509456241733	1.75330640232433	1.77472871190323	1.79406440797972	1.80930870503189
348	Athlete 3	Mod	2015-10-20 10:48:00	3	30	1813.085	112.7571	2.31046748340022	0.143689685300197	0.356666666666667	0.406666666666667	0.246666666666667	1.02190762931709	0.93304116132321	0.960549727344061	0.991017031318709	1.02460312901724	1.05794914306064	1.09297472322649	1.12160278760741	1.15286973326782	1.17957853016997	1.21028579036682	1.24147283557512	1.27257985289838	1.29896853826035	1.32575749048048	1.36086271623256	1.38549295448348	1.4104430494087	1.42707559647259	1.4525851219955	1.48361249373253	1.50408332088809	1.52535442689411	1.54694538957443	1.56709763438506	1.58972844983922	1.60812084577649	1.62923138628066	1.64362493662441	1.6632967592589	1.68232886854478	1.69544426652069	1.7118372396612	1.72511192880957	1.74398347259361	1.75645788289153	1.7730917042848
349	Athlete 3	Mod	2015-10-20 10:48:00	4	30	1969.965	46.61652	2.50416317108655	0.059257587088207	0.285	0.368333333333333	0.175	0.997160761726485	0.944608740052533	0.976037563148829	1.00156344760531	1.02732869363681	1.05748126064542	1.08627761488517	1.11690877792666	1.14841743058701	1.17944736009733	1.21805525080398	1.25650373661681	1.29367622057624	1.32582287416329	1.36187837981171	1.40024614624051	1.43957237590647	1.47020379318224	1.50035597883944	1.53178442058431	1.5664047737198	1.5904947429605	1.62152530805653	1.65343171024858	1.67815980753312	1.70496245654585	1.72833421394438	1.75904571501849	1.78425304392162	1.79988718099572	1.82533349012244	1.84144685881513	1.86106993174894	1.87957564502034	1.90669735805498	1.92799583489673	1.94570452369902
350	Athlete 3	Mod	2015-10-20 10:48:00	5	30	1848.038	72.72136	2.36708570451894	0.0931461862089284	0.296666666666667	0.398333333333333	0.196666666666667	1.03587587110505	0.938870764850292	0.968851312621941	0.995616763178645	1.02953584026237	1.05911445284974	1.08981843271852	1.11497627062454	1.14785041869828	1.1841807226284	1.21568844477931	1.24615123792023	1.27323831347621	1.30611258963637	1.33858505869868	1.36462630863973	1.39589348449489	1.4192026511088	1.44604828376409	1.47401979604646	1.50014174043178	1.52337021260143	1.54475039773822	1.57432939458485	1.59281610750597	1.61676826794559	1.6428914931951	1.66226200241052	1.68661635420725	1.70269119984988	1.72591967201952	1.74464846827343	1.75413198677048	1.77245859166727	1.78604215645134	1.8013945946882	1.80951271195378
351	Athlete 3	Mod	2015-10-20 11:17:00	1	60	1868.402	220.0952	2.37460870386275	0.279725657325572	0.386666666666667	0.425	0.273333333333333	1.02605937874501	0.919268330174337	0.930354019666985	0.941200392985204	0.948697229512608	0.963930218741847	0.975653915242269	0.985144587215482	0.997107599890334	1.01146326593737	1.02207045017419	1.0315611221474	1.04695348603555	1.05939500396623	1.07111882755969	1.09097736759529	1.10317969644457	1.11673772663886	1.13332654430613	1.15310539701227	1.16618492195073	1.17910494513724	1.19688996239758	1.20502480593276	1.2224908196892	1.23565015905015	1.25048420325998	1.26412204787676	1.27313408750111	1.28629329976902	1.29865563874237	1.31428681043283	1.32593107378986	1.32952018094116	1.34451334562385	1.35272863904666	1.36014578824461
352	Athlete 3	Mod	2015-10-20 11:18:00	2	60	1812.741	136.6978	2.26488689340462	0.170793872691822	0.376666666666667	0.42	0.26	0.998437486150253	0.93099926443755	0.942681403503932	0.960792717222067	0.983921978204202	1.00085720662788	1.02022294469068	1.03010191123294	1.0540935264807	1.07173443106958	1.09509883414501	1.11234779359752	1.1302238402797	1.15006011241441	1.16817130118988	1.18769396723843	1.20651095712178	1.23026730533358	1.24939802624576	1.27088054291885	1.29040283413941	1.31149440521745	1.3290563460428	1.34716803458893	1.36135902234465	1.37476661959827	1.39107413607895	1.40894968299048	1.42831579588127	1.43419684706688	1.45168007401403	1.46712548611442	1.47684852421224	1.49017615816102	1.50225061719177	1.51455996843049	1.5240468648937
353	Athlete 3	Mod	2015-10-20 11:18:00	3	60	1890.867	161.0455	2.40673034814817	0.204981678924375	0.361666666666667	0.401666666666667	0.255	1.04495648033292	0.933972518984787	0.957854283725125	0.980458011489528	1.00362088838602	1.02989873380278	1.04882834391482	1.06959501285305	1.0985885436516	1.11783775846901	1.1416394629307	1.16312501971278	1.18812495543544	1.21248593631107	1.23572861892252	1.2602493385099	1.28133612128086	1.31008908939795	1.33644661324784	1.3491467954467	1.37230954506135	1.39523300481296	1.40801210175389	1.42550444530561	1.44275622617586	1.46328424166026	1.47933830039691	1.49842675824782	1.51248503770126	1.52837872131694	1.55130218106855	1.56152673143972	1.57973694458054	1.59179817193236	1.60617465599091	1.61743655337471	1.63261236740128
354	Athlete 3	Mod	2015-10-20 11:18:00	4	60	2003.821	105.0707	2.54367379166289	0.133377974310916	0.288333333333333	0.365	0.186666666666667	0.986110308001065	0.925816977492696	0.951387371765618	0.978311720541556	1.0057938488118	1.03701972602288	1.06617468501136	1.10026829015958	1.13292809480982	1.16901327995034	1.20278838970685	1.23425329713817	1.26109805380148	1.28969561411916	1.32585988360764	1.36122823196975	1.38950691607221	1.41746697784178	1.44287806094826	1.47306847904804	1.50429473708263	1.52643962392409	1.5513721388254	1.57925222765883	1.60163703330873	1.62680819760678	1.65293649831517	1.67269108295415	1.69674770379294	1.72454908910191	1.75011884866899	1.76820161811907	1.80173820542001	1.82810515552515	1.8505686646995	1.8722349833358	1.89589300890556
355	Athlete 3	Mod	2015-10-20 11:18:00	5	60	1781.741	160.7945	2.25851247061796	0.203821084802325	0.295	0.416666666666667	0.181666666666667	1.02738618821011	0.939599806089547	0.960917584221085	0.983826057801276	1.01063236268644	1.03338188080463	1.06010845444131	1.08858505926487	1.11674362640568	1.13790219555774	1.15619715797775	1.18061710279307	1.20201435865561	1.22166158333127	1.24361569034577	1.26222881720725	1.27575067921137	1.28489885759445	1.29850133815823	1.32117087151046	1.33524996494276	1.35322688968002	1.37128367242452	1.38663542362273	1.40238519726964	1.42410023729743	1.44716779309837	1.47389487377001	1.49298474025875	1.5080981850227	1.52631341619423	1.53872309699932	1.56027842101266	1.57682423955699	1.59225584876242	1.60943672860228	1.62725520491252
356	Athlete 3	Mod	2015-10-20 13:24:00	1	180	2156.058	449.1412	2.72664015365696	0.568002544728237	0.406666666666667	0.385	0.263333333333333	1.06750523000033	0.908689722692053	0.917974719667157	0.923371197342472	0.934243319243177	0.939004820484115	0.945274153636441	0.951464193774556	0.960749190749661	0.970430905724096	0.976303394412954	0.986858217792676	0.990270599614785	1.00058716455946	1.00542808527875	1.01003100049126	1.01955400297314	1.02891829296245	1.03709230248964	1.0413776662529	1.04772641888357	1.0522497881536	1.05613843391753	1.06677242384732	1.07272433201453	1.08145389849774	1.09478612726519	1.10161089090941	1.11303856976615	1.11811762245634	1.12898974435705	1.13335452759865	1.13986186625775	1.14446465500613	1.15216252705563	1.16152681704495	1.16692316825613
357	Athlete 3	Mod	2015-10-20 13:24:00	2	180	1913.773	99.48705	2.42753143106455	0.126194664079225	0.34	0.38	0.235	1.06494932843708	0.937934738540978	0.964998074868622	0.993414597039445	1.01960232014292	1.05008832366277	1.07930080019861	1.10684170914526	1.13677060803227	1.17155489196851	1.19822018769099	1.22902457295685	1.26611718797428	1.30129976620632	1.3393470190805	1.37683868946564	1.40867686406614	1.43876584174337	1.46837534412183	1.4994981111337	1.53269099372118	1.55545592278712	1.58164313850933	1.60202083870682	1.6273328217408	1.64213820715662	1.66561981226436	1.68010681593418	1.69952810244048	1.72412467788583	1.73781509296405	1.75723637947035	1.77315673522377	1.79186134568827	1.81016893031014	1.8279196639898	1.85036621130974
358	Athlete 3	Mod	2015-10-20 13:24:00	3	180	1917.036	205.9772	2.43689472205719	0.261833763969022	0.355	0.386666666666667	0.228333333333333	1.00587577037989	0.924554478247884	0.938194985001282	0.954467847949574	0.966114130056193	0.986534975185073	1.00416393123203	1.01692694354785	1.03527386114535	1.05003109810795	1.06861725147708	1.08193869245642	1.10156187315016	1.11480348412707	1.12868335376993	1.15389031262751	1.17335396043422	1.19521060154636	1.21802456709851	1.23844541222739	1.25806872003896	1.27761181649459	1.30258030228758	1.32475600917377	1.34437918986751	1.36503838094314	1.38298741970687	1.3992597741838	1.4170486444713	1.4319646516139	1.44568575107676	1.45789033472906	1.47559912077845	1.49155240948134	1.51444633215376	1.53335129706127	1.54786942537008
359	Athlete 3	Mod	2015-10-20 13:25:00	4	180	1966.798	263.0188	2.5114231690796	0.335851220218606	0.37	0.395	0.248333333333333	1.071149076033	0.914459930718463	0.930325532003299	0.943386401439271	0.955966642116804	0.976559745666175	0.994829001507034	1.005886782916	1.03136764087971	1.05196074442908	1.07127170308911	1.08906033017153	1.10989374810012	1.12768224749158	1.1457913788736	1.16950946318952	1.18497424256343	1.19939744680912	1.22191357615607	1.2356155818822	1.25316376689444	1.26654514063001	1.28513541153429	1.30636914060999	1.32543978489079	1.34370852996783	1.35829211405428	1.37904572513536	1.39098482952274	1.40332488351201	1.41814852659577	1.42736398289135	1.44731569476866	1.45989580775524	1.47936740163793	1.49218757362182	1.50693077140328
360	Athlete 3	Mod	2015-10-20 13:25:00	5	180	1894.257	160.9212	2.40411584634926	0.204234803901233	0.345	0.396666666666667	0.225	1.04426021504668	0.924918488389091	0.942917593326457	0.962350468692873	0.983376013362126	1.00217151640893	1.02263964585959	1.0507534509929	1.06620408198007	1.09192843895301	1.11757334648905	1.14337740673095	1.1706152374019	1.19705641613134	1.22604619572701	1.24770898579985	1.27534495206749	1.30377668186441	1.32774985140882	1.34861611645619	1.36980094074733	1.39082585083642	1.41256910567441	1.43470960769687	1.44952324711253	1.4609913798884	1.48050345085964	1.49045874451766	1.50869657851381	1.51721899015501	1.54047381495052	1.56030571432587	1.56826969542022	1.59287871429185	1.61366502223818	1.62664726329223	1.64161954774961
361	Athlete 3	Mod	2015-10-20 16:09:00	1	360	2147.055	153.7036	2.73769717800252	0.195986554591675	0.311666666666667	0.36	0.211666666666667	1.09952936417505	0.938365852653389	0.958611796885057	0.993101944895941	1.01158736669401	1.04159632397509	1.06456306401238	1.08784985267053	1.11769878564118	1.13562405859802	1.16283201665416	1.18435841038812	1.21060622258165	1.23173236427541	1.24949761292182	1.27278452908938	1.29223009675006	1.32191938793851	1.34472572113712	1.36281165595146	1.3858577068422	1.40658436155222	1.42835021795949	1.44675620139469	1.46884210642282	1.48932904344072	1.50621383960622	1.53334146673361	1.55374807282277	1.57351330657608	1.58687756791202	1.59752077842353	1.61760606079771	1.63473184974944	1.64929597464011	1.66073866915674	1.68090555755377
362	Athlete 3	Mod	2015-10-20 16:10:00	2	360	1931.854	138.8298	2.46719166138581	0.177301040819783	0.355	0.388333333333333	0.236666666666667	1.10325371423223	0.937766006221573	0.961730990907737	0.985776050442813	1.0099011848268	1.03266389737955	1.05310226822546	1.08291808074763	1.1065623829049	1.12956544771547	1.15898063057092	1.1835867248927	1.21027668095243	1.23584469514981	1.26501927032528	1.29347317186055	1.32248657564953	1.35238246302062	1.37762966697803	1.40071344519292	1.42700277158592	1.45681820097484	1.48278697255004	1.51027933734295	1.53456487684693	1.5622156033825	1.58658160086864	1.60750067623018	1.63475166707662	1.66144200626959	1.69069678400506	1.71273843978435	1.7418323015555	1.76451506697041	1.78984272890998	1.81925842260977	1.84234092371383
363	Athlete 3	Mod	2015-10-20 16:10:00	3	360	1714.834	80.02458	2.21481458743611	0.103356713907846	0.46	0.46	0.338333333333333	1.23380846295291	0.939298992620316	0.963940447449632	0.995390630156158	1.01573596200087	1.04491648264418	1.07134119725309	1.09906264020176	1.12800008885947	1.15547845982254	1.18093036986421	1.20500431231056	1.233536468784	1.25736721008855	1.28314343137136	1.30632593766224	1.32399579863462	1.35123096845588	1.36938774833672	1.39386801621703	1.41372707493432	1.4342344978215	1.45044489363061	1.45952328357102	1.47622188985068	1.4905685615619	1.49859303683574	1.51221126752741	1.52031711121301	1.53879807317879	1.54455327385805	1.55671074782435	1.56700578925487	1.5738149046007	1.583541658711	1.58848575839687	1.60064452392526
364	Athlete 3	Mod	2015-10-20 16:10:00	4	360	1817.256	230.5207	2.2781588340258	0.288986675036875	0.291666666666667	0.415	0.166666666666667	1.03592099372005	0.94160654089742	0.96835640618907	0.989598968396422	1.01265113930883	1.03444454465093	1.05883408346535	1.07936872323713	1.10627591855475	1.12806919853427	1.14915455607823	1.16787946178238	1.18865003391183	1.20383457526271	1.22499840977579	1.24742126058433	1.26339270279019	1.28329777173296	1.29620008748803	1.31516117627499	1.338056142524	1.36244543061328	1.38140651940025	1.39431008878102	1.41240492220588	1.42759009036961	1.45017039656669	1.47031114714199	1.49021621608475	1.51295322549495	1.52821737207809	1.54434526677193	1.56023873345894	1.57314104921401	1.59642965393437	1.6090173096375	1.62813635526328
365	Athlete 3	Mod	2015-10-20 16:10:00	5	360	1671.153	159.7913	2.15803630322392	0.206345814141102	0.466666666666667	0.478333333333333	0.346666666666667	1.21415726157723	0.924877959003612	0.945300979245552	0.958024867066072	0.971802234739227	0.987605723874485	1.00794764760411	1.022211336082	1.03234181425794	1.05106284081789	1.06800090631809	1.08712728630503	1.10130987827061	1.11460092513903	1.12902667750697	1.14158850143744	1.16095791269217	1.17668043444968	1.19378056383995	1.21120495014489	1.22522547822041	1.24038058266088	1.25180770109182	1.27636393163571	1.28843943476144	1.3010824843388	1.31583223535227	1.32199195452004	1.34192775001523	1.35343622322764	1.3609738082973	1.37369743784867	1.38674519518015	1.40538577090065	1.41105865272539	1.42418776483833	1.43683003960824
366	Athlete 3	Mod	2015-10-21 09:42:00	1	24	2125.015	273.3315	2.72600705259014	0.350634511612879	0.365	0.39	0.255	1.06508446144826	0.917774030619492	0.923873187816754	0.933663781495422	0.937836916058133	0.942331011632677	0.951800772581292	0.957498664372874	0.960949444236295	0.965122578799007	0.969616674373551	0.970740166196742	0.976197273088561	0.975234261771286	0.981574203868311	0.988716676776696	0.988475891876933	0.99321077235124	0.996180110696913	0.999309801266723	0.999069016366959	1.00043342137169	1.00476690815854	1.00260022890601	1.00340275971737	1.00581022386966	1.01239095086645	1.01664426154123	1.01977408039282	1.0265954640076	1.03020672437693	1.03726889289147	1.04601642742257	1.05396130286054	1.07137593924712	1.07827762725574	1.09577243975439
367	Athlete 3	Mod	2015-10-21 09:42:00	2	24	2082.35	53.56174	2.68036739489382	0.0689438094027325	0.311666666666667	0.361666666666667	0.216666666666667	1.09096570960578	0.934345426011318	0.953832360515497	0.966877454471984	0.983787704244442	1.00738139898269	1.03202208910548	1.05239486356988	1.07494182036036	1.10288400846916	1.1202774670778	1.14435437065224	1.17149129651298	1.19355504446727	1.21948407695592	1.24219218917072	1.26417548813124	1.28398460476568	1.30886651315139	1.32489066552685	1.34598889683749	1.37151504076533	1.3839157704613	1.40243705960344	1.42353400373017	1.44471204044263	1.46266954303641	1.48280109923789	1.50430093192543	1.5188757152291	1.53320979514339	1.54770348586134	1.55913882763205	1.57878640268699	1.59239451088149	1.60930553296429	1.6258934718881
368	Athlete 3	Mod	2015-10-21 09:42:00	3	24	2026.172	171.0475	2.60728618780384	0.220104603265852	0.328333333333333	0.363333333333333	0.216666666666667	1.08829370665571	0.931171506083353	0.950733371462193	0.97810369205422	1.00483009593613	1.02479434491859	1.0458051515756	1.0684260073687	1.09112728841037	1.12083225745797	1.14449954224522	1.17259459083713	1.19473238041724	1.21984873516305	1.24102052099759	1.26863237469611	1.2960831205367	1.31975130608673	1.34446437646614	1.36016209818227	1.37956324174437	1.40073502757891	1.41619083014736	1.43535005456178	1.45185331556755	1.47576213346129	1.50289053490563	1.5253504115212	1.55062838884653	1.57413443709545	1.59908942662254	1.61873248933233	1.64553918978241	1.6656648039836	1.68273039832734	1.7097790179251	1.72137054815044
369	Athlete 3	Mod	2015-10-21 09:43:00	4	24	1857.325	155.2201	2.41670507952483	0.20196853222476	0.345	0.405	0.226666666666667	1.12046394464618	0.930744746056548	0.952722764888872	0.972747199396213	0.994481117776048	1.01621490603837	1.03925117059569	1.0637526884555	1.08963787593779	1.11267414049511	1.14092004999739	1.1661541294497	1.19806297703194	1.23046028575419	1.26090401015146	1.29012671181623	1.31218566374101	1.3434437936458	1.36761962737311	1.39342323117539	1.41800633271521	1.44112431107006	1.46098544809986	1.48133582697473	1.50306935500203	1.52325708698691	1.54018797764675	1.55589836604414	1.57673668558896	1.60066789839373	1.6187399196337	1.63355379837349	1.64853162517839	1.66139244006325	1.67726547535063	1.69256989711062	1.70494277132552
370	Athlete 3	Mod	2015-10-21 09:43:00	5	24	1821.166	109.7397	2.3299415410694	0.140397462798281	0.386666666666667	0.42	0.28	1.07379658643705	0.929552341965042	0.947800607730515	0.965648559242262	0.986217854471171	1.00406580598292	1.02687604223716	1.04584459219837	1.06313243639059	1.07961978001216	1.10130954575373	1.12035818415305	1.13908659673675	1.16141655823596	1.18454702030582	1.21007847234042	1.23080781650874	1.24873585645859	1.27138604377342	1.2914746804369	1.31076371208734	1.32829105397306	1.34838097000455	1.36446774349879	1.3799148329826	1.39624212766476	1.40704639060088	1.42329436446575	1.43665992217963	1.44802582767691	1.46219226977184	1.47235684869754	1.48356155382419	1.49292524836883	1.50453039568601	1.5142958117892	1.51637606419111
371	Athlete 3	Mod	2015-10-22 09:16:00	1	48	2068.047	196.7656	2.65028210424268	0.252162716036228	0.345	0.37	0.246666666666667	1.07228553612556	0.923138149077526	0.939117526011219	0.956462126039768	0.978383613105745	0.998377922390773	1.01668598315593	1.03411080750227	1.04495121455858	1.06823779656555	1.07859634509969	1.09594081697438	1.10469334130644	1.12011076355404	1.13319937381631	1.14717134865126	1.16451582052595	1.17696212363048	1.19430659550516	1.21301629047471	1.22682756036636	1.24674164533361	1.2590273716487	1.27524767784347	1.28681087268303	1.29684788317672	1.3163605902473	1.32736131778532	1.34759681263916	1.36020330807153	1.37232922652036	1.38766539921927	1.39995150999595	1.41151483298937	1.4233985406385	1.44090435822579	1.4539119752471
372	Athlete 3	Mod	2015-10-22 09:16:00	2	48	2064.162	143.4436	2.69033845468348	0.1869581133449	0.311666666666667	0.371666666666667	0.21	1.11004298802406	0.924644329283748	0.945469094859919	0.963680631144184	0.98450526638473	1.00394169687774	1.02305150629317	1.03742465840553	1.06004610057965	1.0780941959895	1.08903730544475	1.10700381075302	1.12586858919245	1.14130345531039	1.16147484839577	1.18180955201995	1.20598263981602	1.22370411414829	1.24501881134083	1.2632303476251	1.27858336297021	1.30087818406675	1.31557782692107	1.3332174504805	1.35918812722391	1.37380526762726	1.39855078949067	1.4133321527822	1.43129891876172	1.45971860190886	1.47858338034829	1.49867201031146	1.50798188404317	1.53109430051868	1.5463657257622	1.56278019444164	1.58205292338898
373	Athlete 3	Mod	2015-10-22 09:17:00	3	48	1905.324	377.1579	2.45995866164682	0.486947544309276	0.41	0.413333333333333	0.258333333333333	1.06667504160232	0.915057590040372	0.928729277511852	0.936414534157679	0.947173893461836	0.960036579368549	0.971524117546834	0.982930574815021	0.999110089671441	1.00849430124717	1.02297486117369	1.03195457196703	1.04845763580547	1.05654739323368	1.06342364831474	1.07434491121963	1.08057393922693	1.10087928459782	1.1143891975783	1.12417778082668	1.13817301728018	1.15079310600524	1.16462656796773	1.17352519785098	1.18800601599695	1.19941247326514	1.20976733178691	1.22093119187346	1.22918272379267	1.24107476275334	1.24770829154302	1.26275538496239	1.27553711906874	1.28823803048444	1.30352797930492	1.31744213484831	1.33095217693851
374	Athlete 3	Mod	2015-10-22 09:17:00	4	48	1802.627	335.6157	2.31711966295999	0.431404687529966	0.423333333333333	0.45	0.301666666666667	1.11269793440961	0.913525462200562	0.928183923158096	0.933660809646505	0.945178107556789	0.95484312574735	0.968051898246935	0.981019013156439	0.994791696213306	1.00880590831898	1.01992061496749	1.03900886521726	1.05310367270006	1.0594664656304	1.08008499971524	1.09732084170401	1.10448907424045	1.117858908953	1.1400077268729	1.15587447578084	1.16932477732924	1.17995629733886	1.19219869656066	1.21112588459746	1.22457618614586	1.23722130517071	1.24906085604819	1.26235009538362	1.27797518670148	1.29061992010252	1.30221819901373	1.31349383933393	1.32541475683616	1.33789739969406	1.35336220004659	1.36987332634766	1.38493450710824
375	Athlete 3	Mod	2015-10-22 09:17:00	5	48	1768.541	371.7067	2.2742942101271	0.478004409100752	0.488333333333333	0.505	0.363333333333333	1.1767788756864	0.92343090368699	0.935597870588111	0.946636911446408	0.959287403820225	0.973549476306763	0.985635941360568	0.996674853621665	1.00843905409181	1.02527950044206	1.04147541762498	1.05356188267879	1.06725979924811	1.07813770781458	1.09159399024475	1.102874536645	1.10787040927499	1.12100429852431	1.13373542134264	1.14606364913279	1.15484645211384	1.16282346503853	1.17418477048049	1.18643236782613	1.18868847710617	1.20246715271722	1.20166136266086	1.21253914263012	1.21431185503467	1.22236949840388	1.228009771604	1.22696234740849	1.23316664792863	1.23735673050226	1.24444732292607	1.25210207126709	1.25508346875619
376	Athlete 4	Familiarisation	2016-02-10 08:21:00	2	NA	1500.156	110.2966	2.30208804988517	0.169257387100385	0.31	0.5	0.201666666666667	1.40662667324378	0.917335642711594	0.937730635644458	0.951102995236063	0.969381668513107	0.986698322507841	1.00286052267249	1.02008080593676	1.0331645137067	1.04682537166339	1.06366109274526	1.07635993141964	1.09213726248873	1.10849189720116	1.12369192462692	1.13956562642647	1.16024942463758	1.1758343211589	1.1892066807505	1.20729276602319	1.21614352756834	1.23259437955465	1.24375389530339	1.26347567423219	1.28069611095303	1.29531898819204	1.30955699633549	1.32610406559569	1.33880305772665	1.35429173697408	1.36304612778875	1.38411479509542	1.39306177391445	1.40537574349328	1.4197101223672	1.42856088391234	1.4458773844505
377	Athlete 4	Familiarisation	2016-02-10 08:21:00	3	NA	1503.667	73.68507	2.3040033180092	0.112904416847441	0.278333333333333	0.471666666666667	0.18	1.35725872471548	0.919413265127359	0.927193909677329	0.949959868163029	0.967730670928273	0.979065537321546	0.993186198995604	1.01393494198867	1.03535603907074	1.0496686924662	1.07291486009386	1.09222266920978	1.115084700169	1.13919552005833	1.15898353831621	1.18222970594387	1.21152767327506	1.23246840798953	1.25984507907597	1.28414804391234	1.31152471499879	1.33611574403008	1.3638767050106	1.38414508563607	1.40153175173287	1.42333698548338	1.4433171486883	1.46320139264533	1.47837869830246	1.50181701087716	1.52294989053867	1.54302658589401	1.56214148393471	1.58106484993091	1.59499459246302	1.6058490964887	1.63409011338554
378	Athlete 4	Familiarisation	NA	1	1	1495.768	112.4908	2.3085911689997	0.173620018260661	0.335	0.471666666666667	0.206666666666667	1.39821915426913	0.917497405647552	0.934430214555816	0.942557839358561	0.954459114492242	0.970520974164617	0.983002882122225	0.998484108970674	1.01183665748112	1.02083523151975	1.03283327879075	1.04696000439976	1.05711968974472	1.0748263670685	1.08808229778315	1.10559558517381	1.12436660166659	1.13713867169463	1.15116862516632	1.1573611159057	1.17526149184565	1.18754970118709	1.2100943680108	1.22760765540147	1.23815427495418	1.25479676745048	1.26660127044684	1.28053445178121	1.29195186622829	1.30685261459434	1.32146320088995	1.34071807806934	1.3577475047734	1.37013248625216	1.38948413556886	1.40612662806516	1.41706033616716
379	Athlete 4	Familiarisation	2016-02-10 08:22:00	4	NA	1546.798	67.35328	2.37284140516859	0.103322251229904	0.283333333333333	0.475	0.17	1.31555592516504	0.931154917157691	0.946157467183143	0.963275757509531	0.983471474327877	0.997127755727964	1.0162654489924	1.03569200094206	1.0530025057839	1.07156340209854	1.08416165994472	1.10656930102345	1.12984244433375	1.14609523242856	1.16859905746674	1.18456329368321	1.2035087724322	1.22110798255582	1.23668748293451	1.25149781844451	1.26640418451051	1.28938877594248	1.30583393195618	1.31660500137976	1.33468497789717	1.3521878506579	1.36853682271216	1.38815558917727	1.41181346832536	1.43643303366448	1.45807120306764	1.47778615349219	1.49567376209071	1.51846613900723	1.53770078324833	1.55712626137388	1.56943688776238
380	Athlete 4	Familiarisation	2016-02-10 08:22:00	5	NA	1478.967	56.88388	2.2749707141618	0.0874996947923072	0.266666666666667	0.473333333333333	0.155	1.44204999393325	0.939864747537785	0.960405007352519	0.987984605082986	1.00968175715706	1.03909367779582	1.06175529130668	1.08663485847895	1.10997144117396	1.12472554765438	1.14565128440062	1.17033795928553	1.19541041874516	1.21305760189274	1.23128330808078	1.25336624472957	1.27409924301006	1.29386777985377	1.31488996274369	1.3395767914502	1.36146683581163	1.38210338794844	1.40630783211496	1.42125483088274	1.44131285997908	1.46397431966834	1.48316448729317	1.50582610080403	1.52299105323322	1.54497800520313	1.56436106511532	1.58239357137281	1.59926933919256	1.61508373796704	1.63205641339527	1.644495966249	1.66513267220741
381	Athlete 4	High	2016-03-04 09:00:00	1	1	1322.541	169.1032	2.05416951747736	0.262650941443689	0.433333333333333	0.535	0.305	1.52206400162941	0.924750836832622	0.934178910811455	0.943898520265127	0.947786332982614	0.954298430933398	0.958769469920477	0.970432908072937	0.985401087993203	0.994440396232279	0.999202970694198	1.00610383438474	1.01465714661914	1.01854495933663	1.025543208612	1.03847017424865	1.04391320524507	1.05547956845253	1.06043660344428	1.06267196761791	1.07122527985231	1.0790981355522	1.08327763906444	1.0929000182532	1.09328878399295	1.10009257273849	1.10329992892147	1.11253369769038	1.12497466732235	1.12857109988491	1.13838778428359	1.14451111649461	1.15656347570674	1.16764384290952	1.16929613613347	1.17804375357779	1.18290355830463
382	Athlete 4	High	2016-03-04 09:00:00	2	1	1446.383	81.18114	2.23362506113946	0.125366675905256	0.323333333333333	0.496666666666667	0.211666666666667	1.45163467350537	0.93616088441885	0.958387599018285	0.985446375952734	1.00226130427961	1.01859318080132	1.03743760619457	1.05415601681741	1.08498361705918	1.10566419525407	1.12015991897413	1.14035729093552	1.1663529832706	1.19002931657054	1.20442836815824	1.23052073262569	1.25651627053244	1.27178506245478	1.29033978030759	1.31092368637011	1.33353693507068	1.34764612468961	1.37151580225428	1.39055341748394	1.40408288316532	1.41799872851952	1.43172122960899	1.45278849633334	1.4663178075864	1.47540174503391	1.48187661590584	1.48941426252047	1.50429652034167	1.52101493096452	1.52971233431089	1.53599386091808	1.5446909554078
383	Athlete 4	High	2016-03-04 09:00:00	3	1	1507.709	82.11981	2.34019522981955	0.127462519382512	0.346666666666667	0.5	0.208333333333333	1.44494382883324	0.933161130567638	0.952975762094248	0.974247399755484	0.986777311039586	1.00814595827088	1.02261854440115	1.03990766758468	1.057585605125	1.07351488695927	1.09459235026508	1.1104246225293	1.12693673786048	1.14131215920538	1.15199656042868	1.17540504729152	1.18404960888328	1.1958995218851	1.21328596506931	1.22095918923799	1.23310059659592	1.24184232297306	1.25816026394881	1.26223978799658	1.26952450823909	1.28351142565782	1.28992197326261	1.30361739632523	1.3125534522731	1.325374702698	1.33732178048519	1.34654917557387	1.36704365016745	1.37831088488767	1.39385181801108	1.41279227689998	1.42658486474796
384	Athlete 4	High	2016-03-04 09:00:00	4	1	1485.744	65.03602	2.29116213733606	0.100291885134337	0.336666666666667	0.513333333333333	0.205	1.45531114333204	0.927501801092798	0.942362994890321	0.962338709321742	0.983761990694922	1.01078246922567	1.0316266929802	1.0516990969261	1.06916581869294	1.09107162238004	1.11384593539025	1.13748875772356	1.15534146649958	1.17425575520818	1.19056436173771	1.20668020607728	1.22520850777669	1.24383319057109	1.26072100892902	1.27731922137276	1.29382089851176	1.31051564626022	1.32392942732574	1.33936952453217	1.3469931920404	1.36146839882873	1.37642612793099	1.39070826410986	1.40508693559346	1.41888670366817	1.43403750337989	1.44957413589105	1.46047877008224	1.4771735178307	1.48238457376933	1.50390439044725	1.51268601898304
385	Athlete 4	High	2016-03-04 09:00:00	5	1	1581.489	26.23766	2.4425030424291	0.0405222953660888	0.278333333333333	0.471666666666667	0.165	1.33806588058985	0.952778028433456	0.98283546526112	1.01115309885443	1.03686125926109	1.06353607998233	1.09504312117375	1.11968824867653	1.14742610230164	1.17255432829685	1.20251523809198	1.23141280609674	1.26137356144862	1.29549007582669	1.3220680606289	1.35125567306102	1.37831691079889	1.39948274071947	1.43243954071789	1.45447519503403	1.4815364327719	1.50859782495303	1.52831389606661	1.55624434042703	1.58002087908028	1.6109481403035	1.63114622880673	1.65269878463045	1.67879351649699	1.69831668798876	1.71948313568235	1.74296777658923	1.7688694543907	1.7939973714994	1.81429430368395	1.84000138298784	1.85904114710069
386	Athlete 4	High	2016-03-04 09:56:00	1	P	1361.575	186.1094	2.10322124690377	0.287482690508061	0.363333333333333	0.513333333333333	0.235	1.46628533326961	0.923532354503956	0.930588840779119	0.940351791220194	0.953208152504629	0.964711204471244	0.981724037291341	0.993033693154096	1.01149668781368	1.019809630885	1.03556600690894	1.04426574218798	1.05663861321277	1.07142831765687	1.08360794704753	1.09917092696761	1.10874063577455	1.12362688380085	1.13764315829925	1.14585971225811	1.16751235240379	1.17118564261926	1.18336527200992	1.19699490877033	1.20530800631139	1.22251423523534	1.23314731367405	1.24233038474301	1.25528344407938	1.26755977152197	1.27654944648707	1.29278900383119	1.3093186553311	1.31792169255821	1.32652472978533	1.33599789501007	1.34827422245266
387	Athlete 4	High	2016-03-04 09:56:00	2	P	1474.903	51.12867	2.27562434355492	0.0788863037810527	0.288333333333333	0.473333333333333	0.185	1.44978005371161	0.940704530876267	0.954607890002014	0.971118283253602	0.986373374993215	1.00355955740685	1.02306286348161	1.03349038282592	1.05347661585895	1.07462141072253	1.08813858257142	1.10744887215263	1.12917302507638	1.150028063765	1.17078667135173	1.19357280071437	1.21713130463073	1.22920031276386	1.25092431139784	1.27052435715402	1.28375192711771	1.30373800586097	1.3250758172181	1.34959986647147	1.36456535632588	1.38068956230062	1.39497910870322	1.41477217095293	1.43668934037022	1.44914453578021	1.46864784185497	1.48023392302984	1.49703407245639	1.51644079313949	1.53188905566241	1.5450206573935	1.56037248881453
388	Athlete 4	High	2016-03-04 09:56:00	3	P	1461.074	88.48774	2.27434361502509	0.137742185869436	0.318333333333333	0.471666666666667	0.215	1.43582867261446	0.932903754777592	0.950827196496823	0.977809881601894	0.994661898663495	1.02359285501873	1.04044487208033	1.06937567277312	1.08369506173946	1.10834000813928	1.13317953260419	1.15266162245604	1.17584536541823	1.19474294276254	1.21286127387177	1.23468125809133	1.25289703389556	1.27257385747496	1.28932858550402	1.30432977601045	1.31728540623417	1.33462433544586	1.34767741036458	1.35663905339297	1.38245286914541	1.39209646937634	1.39842819527693	1.40349360712989	1.41615690326861	1.42521614665445	1.43154771689259	1.44148365120851	1.44352921149123	1.44781522144665	1.46008905013028	1.46797926850104	1.47382392658909
389	Athlete 4	High	2016-03-04 09:56:00	4	P	1469.021	86.0472	2.27670467439998	0.133356883570099	0.3	0.458333333333333	0.178333333333333	1.42289187616661	0.962279722156111	0.987398591356261	1.01271134189287	1.03365982509558	1.0509231680758	1.07429633034239	1.09117144570643	1.10678594493078	1.13355350290571	1.15508394007997	1.17981489162612	1.19436250106614	1.20328507205148	1.22142111351739	1.2435335046632	1.26739144776148	1.28203607536028	1.29493499602551	1.3088037883163	1.33043108866824	1.34740337717214	1.3681579790384	1.38474219490721	1.40258733687789	1.41752286397191	1.43255540922471	1.45515258120221	1.4781378258148	1.49685582125226	1.51518589903571	1.53458255664132	1.54864523026857	1.56978790476991	1.58123170803465	1.59878641545335	1.61740739273204
390	Athlete 4	High	2016-03-04 09:56:00	5	P	1479.847	92.05468	2.30923470946777	0.143647189354676	0.3	0.455	0.183333333333333	1.43473403758218	0.937640606751941	0.961857932698552	0.988223381053123	1.01790900959614	1.05638327696952	1.08186987704561	1.10354818659676	1.13089032376082	1.150615567784	1.17327041009913	1.19446045326829	1.22043547577187	1.24435974826198	1.26310861556668	1.28429865873584	1.30216867776205	1.32101507350674	1.33185430630507	1.34982185377128	1.3669107090045	1.3853665228527	1.40518960740689	1.41925117986266	1.44258950148528	1.4659279791534	1.48116129729865	1.49541839477093	1.51953788018654	1.53916559576972	1.552543688918	1.57021880710973	1.58359658816701	1.59385033823435	1.60966867097407	1.62714888833131	1.64658123494349
391	Athlete 4	High	2016-03-04 10:20:00	1	30	1476.729	46.25834	2.2974208644781	0.0719664037694947	0.303333333333333	0.483333333333333	0.203333333333333	1.44827173003406	0.917014012877107	0.92928078899665	0.94972551957921	0.96062930328825	0.982437026281313	0.999766367864863	1.02566306808943	1.03987686509899	1.05545381009404	1.07132276932884	1.09342250656166	1.11902703697149	1.13061239467327	1.1531015360841	1.17023609779116	1.19077821831196	1.21443557225679	1.22981789295033	1.24724462447213	1.26262678959068	1.27761955053123	1.29309910558802	1.30400288929706	1.32181902499686	1.33457259523266	1.35949570722473	1.37244405733701	1.38062185622505	1.39541999286409	1.40836818740139	1.42433469214942	1.43046792463421	1.43689348250872	1.45607245504404	1.46016143227555	1.47067596738157
392	Athlete 4	High	2016-03-04 10:20:00	2	30	1510.771	74.48102	2.32318042718902	0.114532809976545	0.316666666666667	0.485	0.201666666666667	1.38099346751435	0.925935725727488	0.946721270006715	0.96750666051145	0.992333859758094	1.0125418270462	1.03072904373784	1.04304638052931	1.06469798274624	1.08442494342406	1.09289299713732	1.11473697124346	1.12801662880448	1.13302060454145	1.15197777011343	1.16419869029855	1.18517676024149	1.19787884081139	1.21317924896887	1.22982702922331	1.23848760860029	1.25032378500698	1.26148627536519	1.2799622805524	1.29006634108369	1.29391547038741	1.30681007662101	1.31556691882984	1.32730698617917	1.33375428929597	1.34260724056216	1.35126797371362	1.35694548172458	1.37012887645375	1.38254247607707	1.39505218475776	1.39995974388838
393	Athlete 4	High	2016-03-04 10:20:00	3	30	1468.719	71.9779	2.2751690045407	0.111499808398972	0.285	0.463333333333333	0.191666666666667	1.38445440547496	0.935671635597792	0.955156168211596	0.983268478696925	1.01041121754878	1.03920202679663	1.06479366790668	1.08427835542888	1.11161519449751	1.13003333773204	1.16173224224674	1.18528838706923	1.20593628171649	1.22794132879717	1.24897695915278	1.27389025640871	1.29366570698507	1.3218748352162	1.34194120375512	1.35192582424329	1.37761443800753	1.39777777920064	1.41464497960177	1.42986441942369	1.44692556513319	1.46388989309689	1.47833370659371	1.49646124168248	1.51197144455856	1.52593054969285	1.53862947504788	1.55404255036139	1.57362452035456	1.58205773328414	1.6003787489561	1.61501759212005	1.62354839733738
394	Athlete 4	High	2016-03-04 10:20:00	4	30	1538.368	32.4286	2.39493230252373	0.0504848655624799	0.301666666666667	0.466666666666667	0.198333333333333	1.4153739969139	0.9320517231448	0.956309790874969	0.979983124280953	1.00726107391222	1.03794888400745	1.05879709127367	1.0816910902742	1.10214963033769	1.12163392455433	1.13848784839253	1.16479155217695	1.18369142342954	1.19664851956042	1.20697524531286	1.22256255614212	1.23113570164227	1.24155988311541	1.25519870225098	1.27117583596303	1.28121035023344	1.29445965784635	1.31258003901342	1.32660868103179	1.34882080134757	1.36509014654165	1.39392692066388	1.4128266362364	1.43036259443942	1.45140555746696	1.46368077491309	1.48384694781449	1.5046951550807	1.52486148366216	1.54863227278884	1.56684979831648	1.58419100075816
395	Athlete 4	High	2016-03-04 10:21:00	5	30	1537.993	46.07061	2.39304299092774	0.07168364898167	0.283333333333333	0.463333333333333	0.191666666666667	1.3464783638715	0.934854123397808	0.956469872717126	0.972438294944856	0.981882922426861	0.999409319201169	1.01751982028466	1.03514346404705	1.05685661594962	1.07516192219963	1.09444078749667	1.11333019805586	1.13144085473453	1.14672761447464	1.16921967585292	1.18148820027349	1.20125392289163	1.22072759335519	1.23114609107459	1.2546117114999	1.27836969527016	1.2976485605672	1.31556441207936	1.33143543172383	1.35003279012843	1.36814329121192	1.38975904053124	1.41079068554137	1.42481167848467	1.44555111574504	1.46132473280625	1.49131414797728	1.5055299460871	1.52977463158329	1.5551878368882	1.56823449280857	1.58848831750927
396	Athlete 4	High	2016-03-04 10:50:00	1	60	1409.839	52.64753	2.17352938703727	0.0811659725755396	0.328333333333333	0.498333333333333	0.238333333333333	1.42723669362074	0.916066263812404	0.939027367829132	0.953595223617581	0.964304084578469	0.977617624441984	0.986300401346151	1.00675333601888	1.01495371929853	1.02807439421341	1.04698363845394	1.0592360356784	1.07148843290287	1.08316192694418	1.09705452415947	1.1092104118253	1.1196297441103	1.13197865089339	1.13911789153399	1.15889541346494	1.16400857004881	1.17712924496369	1.18494374417744	1.19748551590916	1.21031681631678	1.21485122388612	1.23125214461403	1.2399349215182	1.25421324863076	1.26376430322535	1.26868459486058	1.28286656658314	1.29183871799457	1.30573131520986	1.31373867937224	1.32618409571397	1.34007653876063
397	Athlete 4	High	2016-03-04 10:51:00	2	60	1464.407	64.59993	2.26260393690585	0.0998110879979694	0.318333333333333	0.473333333333333	0.193333333333333	1.4114688454921	0.941472043332026	0.972508690140591	0.991265933211972	1.01340733205631	1.03390493629404	1.05430581946553	1.08166830180891	1.100908995705	1.12237365609864	1.14722216325224	1.16839666044716	1.18618700186913	1.19276171677606	1.22060764994415	1.239751622774	1.254158117436	1.27600935308161	1.29031912667737	1.30375856518346	1.31468418300627	1.32880051446955	1.34398031414199	1.36525153240315	1.3797545936249	1.39406421271416	1.41630233262474	1.43428611617918	1.44704881623458	1.46948022377114	1.48659382674241	1.50361070864744	1.52294812360977	1.54131863692268	1.55698204192633	1.56984161755446	1.58734102324522
398	Athlete 4	High	2016-03-04 10:51:00	3	60	1490.502	56.90284	2.30269978222767	0.0879100848413057	0.308333333333333	0.465	0.19	1.35130126435239	0.925042466897325	0.949792014708256	0.975895063070819	1.00567176622362	1.03071129469149	1.05584753487552	1.07769665815085	1.10815018882525	1.12584209872952	1.15610220597159	1.17708138727611	1.19651349010512	1.21546249782798	1.24011533392274	1.26196445719808	1.27540259650668	1.29551152685728	1.31852088174348	1.33041225155968	1.34926439307481	1.36830995802227	1.38194136627165	1.38890229246214	1.40852781872348	1.41829230324184	1.43405075128061	1.45802675985378	1.46663116725284	1.48035928721838	1.49689127449491	1.51603355115854	1.52695795830464	1.54049296382097	1.55654108353356	1.57123632066074	1.5890244788065
399	Athlete 4	High	2016-03-04 10:51:00	4	60	1497.949	66.60242	2.31410042369872	0.102890477807562	0.298333333333333	0.463333333333333	0.18	1.35808894210103	0.935538151870529	0.958933144227712	0.977881143075999	1.00359633954317	1.03027814611196	1.05125622700362	1.06836740403502	1.08779878517641	1.1067467840247	1.12511469322434	1.13729549445374	1.15092644256246	1.17992845324124	1.19752301256575	1.21743777600024	1.2267184379556	1.24199279317012	1.26335770348394	1.28027546580426	1.30463706826307	1.31933148831353	1.34514323765165	1.35925756805348	1.3738552807484	1.39773365539869	1.4153282147232	1.43021574051557	1.44771374696913	1.46434154170743	1.48754311935353	1.49701719601997	1.51142149400382	1.53017607814103	1.54487065267609	1.55772840539427	1.56807269377597
400	Athlete 4	High	2016-03-04 10:51:00	5	60	1478.3	59.96916	2.2914843298103	0.0929570387687796	0.311666666666667	0.488333333333333	0.2	1.40137293927378	0.935895337061643	0.95160943537855	0.974792752657526	0.990312780868168	1.00651189944267	1.02785217074441	1.0480283314247	1.06674958634029	1.0877017174295	1.10477399647412	1.12398011663923	1.13775428893385	1.15928847533378	1.17733063988552	1.19702178030822	1.21554896511754	1.23427022003313	1.25784152251657	1.27491364655312	1.30226792103608	1.31254991647442	1.33466631319315	1.35687943494887	1.3676464506448	1.38433074448496	1.400141877855	1.42642907676965	1.4403002841174	1.45417133645707	1.47454156724363	1.49161369128018	1.50480580826407	1.51091700150649	1.52556417926316	1.54263630329971	1.55796288143637
401	Athlete 4	High	2016-03-04 12:43:00	1	180	1477.841	61.7013	2.26552710690782	0.0945879615475896	0.298333333333333	0.505	0.185	1.46933414045992	0.925070702372817	0.94991707196916	0.967664588323539	0.98195841377399	1.00805187713852	1.03232260603424	1.04546530338324	1.06906473251119	1.08518113913066	1.1028326898183	1.11415265269849	1.13880724426116	1.15914476051885	1.17075246709946	1.19089820532348	1.21363394345082	1.22380277822956	1.24164626025067	1.25421331689905	1.27560614889125	1.293737221313	1.31397877190396	1.32760129758663	1.34381366987283	1.3594505547582	1.37738984914626	1.3939860840994	1.40837587521659	1.42612323827118	1.43811480751873	1.45001025779976	1.46929261162274	1.48109224953681	1.50449974733129	1.51303762567491	1.52800305749271
402	Athlete 4	High	2016-03-04 12:43:00	2	180	1537.478	67.45847	2.37128181931725	0.104042492621005	0.278333333333333	0.471666666666667	0.153333333333333	1.39430022345993	0.928572237187345	0.942277439716835	0.955500050572646	0.981848723103149	1.00134487148487	1.02663181148689	1.04477673402869	1.06436927735961	1.0869537656818	1.10094861575465	1.12044460990445	1.1421604640604	1.16484165579563	1.18356556496031	1.20199998081355	1.21831108584175	1.23047196416909	1.25334610003464	1.27207000919932	1.28461708425113	1.30623654345788	1.31694964676418	1.33856910597093	1.35391502765178	1.37505189518485	1.39918055347728	1.40410301939519	1.42668750771738	1.45110581355317	1.47465563945463	1.49067709693948	1.51171741529143	1.5378729894597	1.55505257442222	1.58420086474135	1.60080084615332
403	Athlete 4	High	2016-03-04 12:43:00	3	180	1566.327	57.19568	2.41929422698047	0.0883424587791837	0.316666666666667	0.493333333333333	0.185	1.44624846638223	0.920838900332573	0.936787154184587	0.954571741641562	0.973516297588171	0.997293643690857	1.0071524491136	1.02609715951674	1.04881122691334	1.06388942716987	1.08225399887166	1.10042534546287	1.11888660694821	1.1330950625223	1.14343716240631	1.1614151294304	1.17156400420381	1.1857724597779	1.20104403960154	1.21621892964162	1.23584015961661	1.24966201051299	1.27227938812604	1.28967752536184	1.30282270222985	1.32070397947038	1.33181944316632	1.34863744170077	1.36506899001405	1.38169376343791	1.39986511002911	1.4130101324406	1.43002166499869	1.4369808581104	1.46075820421309	1.4733235512928	1.48579205413244
404	Athlete 4	High	2016-03-04 12:43:00	4	180	1499.806	32.6651	2.27879584642726	0.0496311484306177	0.3	0.488333333333333	0.186666666666667	1.34231979532965	0.92846125009619	0.944720130560086	0.964021445047373	0.979994983367045	0.99653905403579	1.015745254475	1.02991238557813	1.04997430857126	1.06708891158908	1.08572473161859	1.10160315589019	1.11672097165594	1.13193390146977	1.14781232574137	1.16597272746988	1.17804795727287	1.19734927176015	1.20419505219153	1.21969332414958	1.23214885820549	1.24821751057323	1.26590249400075	1.2825415267782	1.30212818340971	1.31753134131968	1.33350472769998	1.35033398857357	1.36877973244631	1.38551387927183	1.40424481334942	1.4177462980554	1.43486074913384	1.44912284234567	1.46405043001527	1.4792633598291	1.49590254454591
405	Athlete 4	High	2016-03-04 12:43:00	5	180	1494.675	88.10921	2.31523206122092	0.136480015977284	0.303333333333333	0.486666666666667	0.168333333333333	1.4482872747849	0.930648085294656	0.958176836170415	0.972813678504765	0.990067689180486	1.01342842598607	1.02777436857225	1.04502837924797	1.06557816944544	1.08021501177979	1.09533637723037	1.11152406529352	1.12916578740144	1.14651676465988	1.16173509669319	1.17743810674141	1.19507998374803	1.20739024769179	1.22260873462379	1.23879642268694	1.24742350547415	1.26041238059828	1.2768909684096	1.29123706589447	1.31304680207257	1.32642354352759	1.34833024628841	1.37314486224007	1.38584314741342	1.40930069590304	1.42723331775913	1.45175718886132	1.46881726637159	1.48713744476119	1.50167747541151	1.51282460505867	1.53531310731583
406	Athlete 4	High	2016-03-04 15:45:00	1	360	1326.162	83.23754	2.00897385546511	0.126094731754666	0.566666666666667	0.521666666666667	0.441666666666667	1.45183499283028	0.930551026630912	0.945718592758171	0.95766325559194	0.979087571511339	0.997478343907722	1.00932817536844	1.02231552884235	1.02781377913787	1.05369365471265	1.07123124772718	1.08260692232262	1.09331923177014	1.10422105247595	1.12128464011302	1.13190196669967	1.14488932017358	1.15550664676023	1.17020035899785	1.17778414206148	1.19238317441386	1.21029994143279	1.22167576751605	1.23494746362131	1.24736598034472	1.25836263242358	1.26992796976513	1.28130364436058	1.29429099783449	1.30784718805891	1.31562063386865	1.33230504750133	1.3354334223974	1.36140812934523	1.37278380394067	1.38899436368371	1.39468212523752
407	Athlete 4	High	2016-03-04 15:45:00	2	360	1402.319	84.55168	2.15645111790502	0.130021460778003	0.335	0.515	0.218333333333333	1.5335539047217	0.930085079555458	0.945770692239059	0.960012795518325	0.97079075302669	0.987919875114626	0.999756283164169	1.01409449738172	1.03276339358978	1.0421939526321	1.05768718966162	1.0683688824542	1.08636392565174	1.09925893801996	1.10897829120964	1.11686922990934	1.12995661793164	1.14448751535827	1.1572861092332	1.16373353852856	1.17537757092403	1.1860592637166	1.20135981753705	1.21358113067225	1.22820829281467	1.24196922629249	1.24957152462232	1.26439106241882	1.26843279648446	1.28267505354123	1.29114327298065	1.29893794696456	1.30769496055136	1.31529725888118	1.32501661207087	1.33463970054477	1.34955550305706
408	Athlete 4	High	2016-03-04 15:45:00	3	360	1373.283	83.42528	2.10202346868687	0.127695381390269	0.348333333333333	0.525	0.22	1.50647360214151	0.930951539164627	0.949821156655908	0.968690927212759	0.980951479469055	0.995894046664611	1.01849938248757	1.035740688432	1.05710083583292	1.07108551868366	1.09081735453773	1.10748389926216	1.12242646645772	1.13861422207531	1.15968691233344	1.17558736387381	1.19541486570991	1.20930372951305	1.22980196468232	1.2404340523262	1.25623868481898	1.27779031724952	1.2934991306947	1.30690920539101	1.32520421472785	1.3382308601682	1.34828849272322	1.36208153747876	1.37980178559561	1.39637266433801	1.41208147778319	1.42271371849264	1.44311598154874	1.45077875017614	1.46466761397928	1.47692816623558	1.49263697968076
409	Athlete 4	High	2016-03-04 15:45:00	4	360	1416.086	130.922	2.15726353237072	0.199446400984855	0.325	0.513333333333333	0.216666666666667	1.43905411429899	0.936356841636249	0.951609870843417	0.978969958659429	0.993555586908229	1.01071530189374	1.02873284267167	1.04074468886349	1.05790425150914	1.06991594536109	1.08145096776846	1.09231874155732	1.10452116492306	1.12158551515168	1.13455055189281	1.14475092472331	1.15733465477674	1.1726830487408	1.19146320289412	1.19661122402768	1.21386615143022	1.21777473540393	1.22406652426071	1.23188369220814	1.24179812310784	1.25695578755811	1.26210365635181	1.2757360940513	1.28069323333122	1.29432567103071	1.31215263463472	1.31730050342842	1.33455543083096	1.34732989039817	1.35896027756243	1.37688260592333	1.38412773766929
410	Athlete 4	High	2016-03-04 15:46:00	5	360	1403.258	82.54918	2.1546605639855	0.126751789574933	0.345	0.518333333333333	0.223333333333333	1.47009929850127	0.944833500696151	0.967125607731349	0.991147268176735	1.00719369743203	1.03284879086548	1.05129746293882	1.07387793124038	1.09607391785346	1.11730900733932	1.13566155899054	1.15391799021963	1.17159785246299	1.19196831879076	1.20157698296891	1.21695072281636	1.23117163178635	1.24481597177061	1.25807583006638	1.26672359711732	1.2875745120087	1.2992009373164	1.32197349291521	1.33215872607909	1.35108769316904	1.36992069338386	1.38471817133958	1.40114892873636	1.41364013074916	1.42555491732323	1.43756582431942	1.45265135644751	1.47436689449698	1.4771534654565	1.49685124237642	1.50828558038688	1.51799021144016
411	Athlete 4	High	2016-03-05 09:39:00	1	24	1304.863	99.22098	1.97221235368754	0.149965814419586	0.61	0.571666666666667	0.5	1.5049912724468	0.922230620860803	0.935486790795311	0.953950752571466	0.97374024065512	0.987564558068521	1.00811142498078	1.02269327236604	1.03566529298948	1.04484996604013	1.05943166228214	1.07372936035632	1.07941053285875	1.09579143835555	1.10525995843077	1.11529692827138	1.12419745201096	1.13101476832793	1.13508641635504	1.13858976576	1.14067282203936	1.15070964073673	1.16235613505266	1.16462857382498	1.17296095008567	1.18422883055892	1.18811094494982	1.19568579123864	1.20704828738676	1.21149854925655	1.21519143229773	1.22210336428955	1.23393924109845	1.23990456291196	1.24984661479121	1.25164567290275	1.25846314036297
412	Athlete 4	High	2016-03-05 09:39:00	2	24	1390.501	52.42367	2.15959961347052	0.0814196735340039	0.34	0.533333333333333	0.24	1.5479603584955	0.931995393437299	0.956514480484212	0.984536138941214	0.998255061333724	1.018882212545	1.04067683578933	1.06500131827892	1.0785256361141	1.09224471381751	1.11433116624238	1.12902311142153	1.14624476053503	1.1611313102715	1.17864494387644	1.19790986318642	1.21941265725022	1.23614787262585	1.25103426705142	1.26757503318062	1.28002910360595	1.29734797734267	1.31311016993166	1.31894799602967	1.32478597743859	1.33704544330659	1.34852664625619	1.36282938232068	1.37129413697626	1.37567266186067	1.39153207907288	1.39639703769516	1.40982413090713	1.41702403359553	1.42422409159483	1.43852682765932	1.44173772519977
413	Athlete 4	High	2016-03-05 09:39:00	3	24	1442.185	94.39716	2.23582422776445	0.146344232785778	0.353333333333333	0.533333333333333	0.231666666666667	1.4873221596814	0.909722032884249	0.922542111354817	0.929534909617005	0.949444835339078	0.963333227843804	0.969354761061151	0.973531123238801	0.9861569487004	1.00033679823375	1.01014603258047	1.02510273911936	1.03190128437258	1.03821427461854	1.04957753303702	1.06424278254728	1.07007021778599	1.08638654035732	1.09619592973438	1.10221746295173	1.12368141274555	1.13815256427718	1.13834681728615	1.15680007798646	1.16835743438357	1.17709850972647	1.19147245723845	1.19720268845751	1.21769537320649	1.21983215630514	1.23226372875777	1.24566641122491	1.26023476677619	1.26683905902044	1.27752250942269	1.29850074917892	1.30937845259014
414	Athlete 4	High	2016-03-05 09:39:00	4	24	1385.364	69.46365	2.15371677425184	0.107989689500924	0.341666666666667	0.521666666666667	0.245	1.49374121451181	0.933195340285055	0.9591017098008	0.977411420952835	0.998350929974113	1.01169346970736	1.03419117594095	1.05123480327606	1.06896028763733	1.08726999878936	1.10148934509524	1.12379225724452	1.13577154931193	1.14638712732702	1.16459967463014	1.1754102021917	1.19479120307635	1.20511482315822	1.2239115972521	1.23209248240658	1.23803346878475	1.25273972257032	1.26316066196326	1.27066000101589	1.28069135224022	1.28799574174639	1.29549492533686	1.30094900423534	1.31672654775352	1.32646578558247	1.33815280879233	1.34428858925481	1.35120339059236	1.36386438422377	1.36766263567455	1.38227157014904	1.38860198923367
415	Athlete 4	High	2016-03-05 09:39:00	5	24	1375.215	114.9454	2.12060410569684	0.177247693757678	0.36	0.525	0.233333333333333	1.46844427162962	0.937317762572422	0.953836767631768	0.968713525207944	0.977214661710023	0.992091419286199	1.01421349519516	1.02397029566489	1.03788113415801	1.05092242959407	1.06686194488424	1.07980671009266	1.09410397789966	1.11071951318665	1.11554972540851	1.13458052100808	1.14829799064261	1.16539663967278	1.17843808931049	1.18645611206939	1.20539022323967	1.21814177379115	1.23591659701978	1.25002065016984	1.26885807691082	1.28160978166394	1.29088362259214	1.3092380897916	1.32160336523083	1.33280919852679	1.34672003701991	1.34845881473073	1.36729639567335	1.38111054973718	1.40062430487827	1.40642043618319	1.41453498916975
416	Athlete 4	High	2016-03-06 09:34:00	1	48	1492.673	33.43661	2.30039598081944	0.051530002389155	0.295	0.478333333333333	0.198333333333333	1.54270488550058	0.937926795361032	0.963994465839943	0.985427818719538	1.00705442869965	1.03177037826261	1.05629322483757	1.07820941224341	1.10186337242867	1.13874434789763	1.16104658716694	1.18508675332818	1.21105794936935	1.24069779395736	1.26300018733918	1.29012969308327	1.32015589775978	1.34352012640679	1.35993326393612	1.38976621151212	1.40366901019754	1.42568167204112	1.440163625578	1.45773507281025	1.47569288013101	1.48080987814405	1.49509888280546	1.5132496390017	1.51952525494269	1.53062813735848	1.53883462906688	1.55621281919862	1.56528850552178	1.57542602711012	1.58450171343328	1.60023814288577	1.61346562050704
417	Athlete 4	High	2016-03-06 09:34:00	2	48	1495.994	45.02631	2.29514369375443	0.0690790547619391	0.323333333333333	0.511666666666667	0.21	1.49282517070668	0.931401275532246	0.956294325907457	0.982148701688054	1.00656124277988	1.02664874006334	1.04692862516332	1.06201833495781	1.08671930435511	1.1105551422553	1.12699033941097	1.14851951796389	1.1712022563194	1.19177026288624	1.21416441951697	1.22790864195026	1.25059122688646	1.26020248648928	1.2758687460561	1.29326511519786	1.30585593124786	1.3244057067729	1.33103740992855	1.34324375718412	1.35862174186477	1.36602238260927	1.38601383940377	1.39687454587884	1.41177202127611	1.42599659957347	1.43512734989291	1.45194716926233	1.46271168182913	1.48001201048193	1.49077652304874	1.50778842339606	1.52614596452389
418	Athlete 4	High	2016-03-06 09:34:00	3	48	1525.124	37.25808	2.32043170010876	0.0566870824386662	0.321666666666667	0.5	0.206666666666667	1.41242118406003	0.918435266639287	0.933018564682949	0.956561500235169	0.971907359466049	0.988587548627476	1.0177541447148	1.04587214309616	1.06341028966675	1.07408553769946	1.10048807770375	1.1338484560266	1.14576294206209	1.16901999324264	1.18798771381864	1.20952915447504	1.23250016913684	1.24889432177952	1.26214328989264	1.27806091786685	1.29941171822644	1.30799007514139	1.32114364703256	1.33772859211913	1.34440054606603	1.35641042832346	1.36546546205396	1.38119244973136	1.3893895260527	1.39777739481793	1.41245593693645	1.41960456769891	1.43638015308228	1.44629299207486	1.45830272218521	1.47488766727177	1.47727059490829
419	Athlete 4	High	2016-03-06 09:35:00	4	48	1462.352	57.8063	2.23401118692156	0.0883097372414739	0.328333333333333	0.51	0.211666666666667	1.43462265654599	0.936732663617207	0.957309339738198	0.968123964803392	0.991954454251834	1.01521068743013	1.03693572332305	1.05617231537867	1.06564700914685	1.0884249245859	1.10316340501123	1.11177679075837	1.13646874099621	1.14938881961692	1.16202184648674	1.17293210454611	1.18441677164399	1.19714558427635	1.21016129589123	1.21973177542195	1.23456604160982	1.24471077741069	1.25667391501618	1.27026403566958	1.28260985802014	1.28969204648191	1.2941901581122	1.30452631266978	1.31983904936526	1.33400342628881	1.34357390581953	1.35697245494785	1.37199813989243	1.38817233737732	1.40492063836399	1.41343839111695	1.42894254656914
420	Athlete 4	High	2016-03-06 09:35:00	5	48	1484.404	41.9566	2.27930475680183	0.064424427554245	0.31	0.493333333333333	0.201666666666667	1.44481836246755	0.940468335776043	0.966248486788739	0.988469498580715	1.01126755188404	1.03329616532218	1.05638289293133	1.07581405181761	1.09178250098533	1.11188713088511	1.13506998089611	1.15084587815983	1.1679685639004	1.18297486774878	1.20461868447925	1.2180859550471	1.24405850441364	1.25781429573716	1.27368646895288	1.28773078103208	1.30312188158813	1.31995589302287	1.33823296888646	1.34968013351412	1.36612934824118	1.38892755509467	1.40826259157911	1.42153746379313	1.44664414379232	1.46347815522705	1.48069711691962	1.50060934846557	1.52119505102503	1.53562446691222	1.55053418770828	1.56506003309764	1.58266302374706
421	Athlete 4	Low	2016-02-28 09:29:00	1	1	1362.229	87.28943	2.07429911617329	0.132917730792892	0.596666666666667	0.563333333333333	0.481666666666667	1.60012594984905	0.916721561721409	0.934273699469399	0.949428155632041	0.955182835072753	0.97177580882315	0.977914367044293	0.983861062011432	0.991917795955338	1.0106208086825	1.02836480968449	1.03383184651662	1.05675508946974	1.07114209261637	1.08073342804746	1.09425735109592	1.10471176662517	1.11977013888839	1.13223896631225	1.14633817457788	1.15909464461032	1.17098788227218	1.17626320812273	1.18700541853299	1.19707641209908	1.20398211879139	1.21040831962112	1.21904064332703	1.22460345951374	1.23237255084907	1.22920726397528	1.24292289800532	1.24982875697005	1.25395305556901	1.25519986217518	1.25030826283264	1.25826906514954
422	Athlete 4	Low	2016-02-28 09:29:00	2	1	1448.775	60.96045	2.2119687038281	0.0930735328614019	0.33	0.523333333333333	0.215	1.49704594143099	0.923205833102433	0.938881340121951	0.9504217012165	0.975136999992244	0.991966756871191	1.00735385410441	1.02158685415674	1.04322491670011	1.0554384375341	1.08005770150012	1.09255963212042	1.10429221551298	1.12131419468995	1.13785538910404	1.15920488918255	1.1654558544927	1.18478587535286	1.20228863929271	1.21315584064781	1.23267808380599	1.23940998655757	1.2549893060888	1.26662585467164	1.27662736863217	1.28335927138375	1.29836161866382	1.31115211174898	1.31711466727282	1.330770695074	1.3409645840111	1.34308040339628	1.35731340344862	1.36356436875877	1.37145021601267	1.37327747293299	1.38222122987949
423	Athlete 4	Low	2016-02-28 09:29:00	3	1	1442.917	20.33319	2.19797986465576	0.0309733284757334	0.323333333333333	0.52	0.23	1.46134463570365	0.921091690584423	0.935963715251552	0.949684437950719	0.969066160257639	0.986720777283696	1.00370362377804	1.02039872094485	1.04160351575144	1.0593539476674	1.07720049913109	1.0998444975621	1.12555883767957	1.14762703279769	1.16518568260493	1.18379981949023	1.20970594171642	1.23321349278786	1.24655034661176	1.26353334543502	1.28118796246108	1.30229679004886	1.31956753819965	1.33616666814764	1.35535645601693	1.372435422059	1.38538855933656	1.39411990063077	1.40697691836059	1.41599616131125	1.41676374673286	1.43240350915053	1.43518594918053	1.43969564682032	1.44631616628733	1.44852280300443	1.45101749370691
424	Athlete 4	Low	2016-02-28 09:29:00	4	1	1473.592	127.2238	2.24867673597917	0.194141390101783	0.336666666666667	0.493333333333333	0.225	1.43665275796062	0.931179100719138	0.94944161067656	0.961840987721359	0.979238417764105	0.997597064667417	1.01355274571848	1.03075805446778	1.04431076966659	1.06286153786335	1.07622213176872	1.09448464172614	1.10822963081673	1.12149393517788	1.13908379171073	1.14879163946729	1.1664774803477	1.17483986865679	1.18896925293261	1.19790831031871	1.20973086568817	1.21742044797436	1.22626321581624	1.23760523905459	1.24318011372787	1.25211917111397	1.26807485216503	1.27278464692364	1.28422280710787	1.28412682276031	1.29162397855639	1.30286986484885	1.30315827568652	1.3147885571642	1.32065184267515	1.32103623786038	1.32795672457946
425	Athlete 4	Low	2016-02-28 09:29:00	5	1	1453.625	46.72516	2.20380314655712	0.0708388027389353	0.321666666666667	0.528333333333333	0.22	1.43600181874661	0.919402642969877	0.929047602885788	0.950724884530241	0.972115628178512	0.989400085251876	1.00754415631378	1.02922128635083	1.04765174380152	1.0674190753529	1.09100615548302	1.1052349653008	1.12500229685219	1.14362362802626	1.15489200003905	1.1710306083425	1.18821955275047	1.19967895009406	1.21696340716742	1.22975967861171	1.24589828691515	1.2578350959783	1.2662385428515	1.27932135229197	1.29259503545582	1.3012850203252	1.30902018175545	1.32009737683005	1.33174779950442	1.34349358323678	1.35648088001186	1.36650773898194	1.37844454804508	1.38579765881376	1.39697051816116	1.39993080435875	1.40967127694005
426	Athlete 4	Low	2016-02-28 10:06:00	1	P	1366.749	56.66152	2.11025676479514	0.0874852338531619	0.553333333333333	0.515	0.441666666666667	1.58087385151477	0.921529538485105	0.94078565520282	0.955860009635161	0.967919246141466	0.989315034316524	0.997678867686729	1.01479546734683	1.03084223127826	1.04533295473147	1.05787870478678	1.07470348895732	1.09036116556933	1.10660262756019	1.12012078711459	1.13247183911046	1.14346154868755	1.16495460869246	1.17701384519877	1.18401618175047	1.18965686708393	1.2006464222613	1.21221960841779	1.21494275645453	1.23021150014685	1.2342961450021	1.24625826407828	1.25783145023477	1.2704743177202	1.28029691973877	1.28554867215254	1.29751079122872	1.30743066507715	1.32513074131664	1.33787088063193	1.34448412986421	1.35518202395174
427	Athlete 4	Low	2016-02-28 10:06:00	2	P	1303.194	91.74583	1.98605282193315	0.139819600590625	0.561666666666667	0.52	0.436666666666667	1.47268917947145	0.912659176039095	0.926290187427435	0.942225012408315	0.961135577563035	0.988013707607056	1.0023166455767	1.01738752141052	1.036490109131	1.05319302437492	1.07325542012648	1.08333477604256	1.09974950503898	1.10819697394382	1.13526697415474	1.14438621724202	1.15993714949024	1.18403140952732	1.19343868646324	1.2083175397313	1.225308336425	1.24172306542142	1.25458629134444	1.26840917289968	1.29039164190998	1.29749510525336	1.30987812236312	1.31947757426366	1.33406839368308	1.35355502653508	1.364786213048	1.37467339399946	1.38091306059464	1.3908002415461	1.40203142805902	1.41921424731848	1.43514907229936
428	Athlete 4	Low	2016-02-28 10:06:00	3	P	1478.805	44.50483	2.26831426728344	0.0682652147186572	0.271666666666667	0.475	0.175	1.44489129376994	0.912497961341294	0.930371996453294	0.946893299898632	0.969694781666696	0.991626551613695	1.01520095716771	1.03974155580125	1.05355754930159	1.0798372648006	1.1035083050014	1.11944995395436	1.13935285648386	1.1632170125899	1.19142896085962	1.21732213777149	1.24099317797229	1.26572689251107	1.28862500892592	1.31007375902733	1.32524248419433	1.34862362045478	1.37268104585439	1.39973353175102	1.41470914101278	1.42929821168741	1.45267934794785	1.46949055533355	1.48639839736602	1.50707422368147	1.52118012112217	1.54146986901547	1.55074526122354	1.56765325664435	1.58668568041114	1.5948014568578	1.61315897198038
429	Athlete 4	Low	2016-02-28 10:06:00	4	P	1464.443	53.76407	2.23065241549837	0.0818939027415361	0.313333333333333	0.493333333333333	0.208333333333333	1.42470766611426	0.928886368666645	0.946540053627509	0.964961283485764	0.991441810927061	1.00928742019249	1.02914777769325	1.04469059994563	1.0635916405653	1.08306814945692	1.09966640306354	1.12096604052767	1.13718059784604	1.16049483122461	1.17997149243711	1.20098324344438	1.22314623563731	1.23600272690926	1.25778202281393	1.27178975527153	1.2901150229775	1.30997538047826	1.32369537879988	1.34461116765488	1.35852309028107	1.37761590288443	1.3932546872891	1.40217749192181	1.41589749024344	1.42789047446572	1.44535223512202	1.45360345700963	1.46511678279136	1.47615029781169	1.48133118778885	1.49255662711374	1.48919856106733
430	Athlete 4	Low	2016-02-28 10:06:00	5	P	1467.089	66.7396	2.24408454206402	0.102086038886214	0.318333333333333	0.475	0.2	1.4232519501786	0.937226275005264	0.960831480321088	0.988001458479786	1.00852356740338	1.02914188924772	1.04841139466089	1.06777726595654	1.08174756560406	1.10429289917441	1.1302104267844	1.15304485800217	1.17742083741605	1.1992916098091	1.22193330926192	1.23551829834127	1.25719649193109	1.28003092314885	1.29824055681655	1.3121144905816	1.33302191007336	1.34622158858454	1.36606928929254	1.38398982531282	1.39381730978435	1.40817307296176	1.42156533027617	1.44073846980687	1.44912077196475	1.46607795508375	1.47725425598645	1.48843055688916	1.5020155459685	1.50490591059579	1.5170457173615	1.53458078985189	1.54672136142619
431	Athlete 4	Low	2016-02-28 10:35:00	1	30	1347.734	75.88036	2.06584571344788	0.116311613746394	0.535	0.525	0.428333333333333	1.50163331341572	0.923275002310484	0.932640434008872	0.954460714186299	0.968750052371656	0.977342938271261	0.98429462419714	0.995784096993493	1.00804580902284	1.02011453788538	1.03807285548337	1.04405885916077	1.05458280299154	1.0688721411769	1.07398933739646	1.08721673167428	1.09754753905536	1.10990581930955	1.11598854449469	1.12931235371447	1.14253974799229	1.15557400582042	1.16349106742898	1.17758726916464	1.18869046906161	1.1948697624716	1.20240070446367	1.22093827812785	1.22750353787144	1.23406895089793	1.24691007227636	1.25183413204623	1.26255121232669	1.26824766461244	1.2767439822872	1.28456462895381	1.28610941398559
432	Athlete 4	Low	2016-02-28 10:35:00	2	30	1337.845	73.29785	2.0434010005516	0.11195385117729	0.345	0.521666666666667	0.231666666666667	1.45946666445549	0.930962067975668	0.953474310938963	0.967328280894678	0.991572270102438	1.00465643929328	1.01783668084149	1.04044530163864	1.04708361132967	1.06391979555802	1.09066533177512	1.11134975613659	1.11991210952505	1.13886494038031	1.1545465761996	1.16416725290151	1.18456300197616	1.19562690237396	1.21563790380441	1.22400780700166	1.23863127224575	1.25075334321876	1.26758952744711	1.28346361345762	1.29395016328177	1.30203154393044	1.31242186865898	1.31857905287196	1.32877692740928	1.33358726576024	1.34012935035566	1.34503606654048	1.3526363217111	1.36456594249289	1.3710118019927	1.38409597118355	1.38813666150788
433	Athlete 4	Low	2016-02-28 10:35:00	3	30	1323.421	65.99125	2.01082031263176	0.100267825549059	0.355	0.548333333333333	0.261666666666667	1.4392789187434	0.9217007949487	0.931845445805343	0.939406186459818	0.950603637139512	0.961035456659103	0.973189984274198	0.98113346453818	0.992905100602678	1.0111846774986	1.02381766761085	1.0368335492737	1.04468130665003	1.05865426524828	1.07817793580147	1.09301209650638	1.1002856684979	1.11655552057647	1.13473937458474	1.14765953335994	1.16670474141596	1.17818920881751	1.1893868114383	1.20910192776678	1.21723670186497	1.23197529162332	1.24604397310922	1.25465736164566	1.26566336655005	1.27331983009218	1.28700546808639	1.29542756278862	1.3018396287913	1.31150596909188	1.31868381819576	1.33112536253271	1.33380514756362
434	Athlete 4	Low	2016-02-28 10:35:00	4	30	1371.543	55.09432	2.1068294587593	0.0846304755930448	0.336666666666667	0.526666666666667	0.248333333333333	1.42745516582205	0.91866681779176	0.922246856286058	0.931535509324403	0.934631675800463	0.944887765654954	0.961239567668083	0.975462640021297	0.98252578899608	0.997813379789416	1.00187698308162	1.01290726816529	1.01938992432836	1.03235523665448	1.04619121139311	1.05876957971481	1.07154134323364	1.08034612425375	1.08847363805849	1.10153572478826	1.11072744981279	1.12369291574908	1.13501321682337	1.14749481074142	1.15397746690449	1.16897458087671	1.17410270260904	1.18223021641378	1.19596957035892	1.20467757697538	1.21174072595017	1.22141632299294	1.22876979517866	1.24028379867041	1.24937890290146	1.25828030471505	1.26843977377606
435	Athlete 4	Low	2016-02-28 10:35:00	5	30	1374	94.20987	2.12434759929807	0.145658305068911	0.321666666666667	0.511666666666667	0.23	1.49071651389224	0.923675303580971	0.941789154821041	0.952793708294668	0.966719935464361	0.977432429795697	0.988826446995863	1.00255801960751	1.01628943760871	1.03917518581419	1.04190189573131	1.06001574697138	1.06917007717566	1.08280409059261	1.10792968040443	1.11990812511008	1.13685327594963	1.15633048214826	1.1754180700099	1.19129207964364	1.2011280873272	1.22391643094843	1.23813471726042	1.2522557535986	1.27582317928336	1.28711994650973	1.30611012978712	1.31594629208114	1.33532609369552	1.35645886860545	1.36775548122137	1.38177926758576	1.39862701384107	1.41635124674415	1.42706358646503	1.44167164572446	1.45520825455716
436	Athlete 4	Low	2016-02-28 11:02:00	1	60	1311.773	51.44606	2.01109642763481	0.0788726307691086	0.588333333333333	0.561666666666667	0.485	1.56196331733709	0.921619161265075	0.928185791481466	0.937166614964981	0.950203135958405	0.960149667411034	0.97482799926987	0.984484772338371	0.997328274387024	1.01017177643568	1.02591240239167	1.03933526789726	1.05275828671417	1.0613526123742	1.06907812281579	1.08008679505426	1.09254410590206	1.0964067844672	1.10104199874536	1.11697564364612	1.12276973814949	1.13532363512533	1.14324216451169	1.15106410777	1.16313507410563	1.16216936613652	1.16748068331098	1.17800642490924	1.18409027779673	1.19654758864453	1.20832879659602	1.21402630497134	1.22397268311266	1.22426244149679	1.24106520823862	1.23923053173975	1.24724549394284
437	Athlete 4	Low	2016-02-28 11:02:00	2	60	1427.671	51.94997	2.18195428111019	0.0793967653927594	0.303333333333333	0.49	0.205	1.37531364864467	0.916145515031806	0.929911500753177	0.948875952571967	0.971402333327855	0.983532087555166	0.996527947132453	1.015973823312	1.04196584813284	1.05005209622916	1.06689889219313	1.09173549854814	1.10944870552835	1.1309161055237	1.14718519225476	1.16075860823182	1.17722026470719	1.20051677160716	1.21890366702617	1.23122583816465	1.24374042621431	1.26029821472869	1.27329422713911	1.29091099641404	1.30544726111262	1.31969467119475	1.33557877127033	1.34154721067871	1.35098129415203	1.36185934504136	1.37293011850813	1.3902580331666	1.39353110748724	1.39882585845682	1.40710467629744	1.41981198692453	1.42443259095591
438	Athlete 4	Low	2016-02-28 11:02:00	3	60	1409.215	58.68968	2.14628166193741	0.0893863490872399	0.323333333333333	0.505	0.22	1.43510620383351	0.929470186598816	0.950959123242815	0.967459515941774	0.989332257029246	1.01341141675663	1.02847284739927	1.04631625104368	1.07941313985582	1.09629733699825	1.1116466209735	1.13409491642283	1.16258691343004	1.17333145790372	1.19021565504615	1.21477441802453	1.22772538113812	1.24940622000386	1.26465955286823	1.28672404387409	1.30408784426751	1.31943712824275	1.3350742655506	1.34255692916481	1.35761835980745	1.37258399164257	1.38342433492376	1.39167460742491	1.39954092317925	1.41306759295805	1.41604146818156	1.42246897418292	1.43129480104593	1.43532398618564	1.43187035540779	1.4372427037963	1.43705080157456
439	Athlete 4	Low	2016-02-28 11:02:00	4	60	1397.185	68.20087	2.13054849891752	0.103998583726113	0.32	0.515	0.211666666666667	1.39845555054281	0.916193571487323	0.936652058288196	0.953076610428278	0.961817107170617	0.986405748968371	1.00071711344197	1.01714166558205	1.02818733319712	1.04547634347555	1.06468610074829	1.08283956916508	1.10080074939834	1.12193171113132	1.13653112665861	1.16054351386034	1.16986041768735	1.1801376950115	1.19569763652458	1.21173806976354	1.22163107569792	1.23354135393998	1.24718024348147	1.25342358614484	1.27148083422554	1.28214223045083	1.29088287968181	1.30135214021221	1.30701907579091	1.32488434066537	1.32891842781481	1.34015623112476	1.34947298246312	1.3564847154174	1.37194858908304	1.37751960930294	1.38030496692425
440	Athlete 4	Low	2016-02-28 11:02:00	5	60	1394.98	96.41949	2.13563738212848	0.147612917181438	0.326666666666667	0.54	0.225	1.41683601200156	0.939312715194705	0.957152355707636	0.977306478574652	0.987335391794087	0.991289056749388	1.00237860852876	1.01028593843936	1.02378642209544	1.03285084008861	1.04287975330805	1.05261916486512	1.0605266478702	1.06718044017562	1.07315908582264	1.07836628838313	1.09572398747189	1.10218488073205	1.1191567817303	1.13043923255492	1.14702533546267	1.15608975345583	1.1626472493331	1.18058333936866	1.19601235419384	1.21269490662421	1.22301301531704	1.24316713818406	1.25338895044875	1.26515349579202	1.27527885853409	1.2857897131777	1.29794005661148	1.30999395052264	1.32397652869738	1.33333029525842	1.34210567087267
441	Athlete 4	Low	2016-02-28 13:00:00	1	180	1388.05	94.591	2.10052462193281	0.143143780492955	0.568333333333333	0.533333333333333	0.456666666666667	1.56099481847112	0.92790692198414	0.938773264767362	0.955454128464709	0.966701820770446	0.979665283269149	0.996250809585868	1.00826104960746	1.02065248782239	1.03323460079858	1.05096402435367	1.06545258228408	1.08423041436773	1.09738440029852	1.10577257650209	1.11387474056378	1.12779127421042	1.1394201647095	1.1497147858673	1.15619651711665	1.16973170124078	1.18117006830777	1.18364838621659	1.19766025724386	1.20414198849321	1.21843987166237	1.21720078837254	1.22434957862795	1.23378631468926	1.24684496323942	1.25628169930074	1.26057097345398	1.26476506155577	1.26829178799315	1.2799208298214	1.29078717260463	1.29393270084867
442	Athlete 4	Low	2016-02-28 13:01:00	2	180	1484.925	91.18964	2.2454267872693	0.13789225743889	0.331666666666667	0.516666666666667	0.223333333333333	1.50500427202063	0.912156725580401	0.926062743608978	0.936254169383451	0.946731391183174	0.96816201027654	0.976258052176999	0.986925804660221	0.999879320486128	1.02016705790815	1.03207295740447	1.03978793793793	1.04902686150973	1.06112329168954	1.07102907265359	1.08293497214991	1.09322166326613	1.10607991375029	1.11379504549858	1.1281773902359	1.14160723277056	1.15208445457028	1.16256152515518	1.17703913523425	1.19427898657959	1.20885171078559	1.21742392817997	1.23333021595564	1.24256913952744	1.25771360699877	1.26800014690017	1.28533511237243	1.29838404475491	1.30743258885804	1.30867073587113	1.31324256498616	1.32667240752082
443	Athlete 4	Low	2016-02-28 13:01:00	3	180	1420.929	125.2662	2.15500467947034	0.189980813382982	0.356666666666667	0.535	0.218333333333333	1.45306023465325	0.91934196507988	0.941409041680631	0.957457879812695	0.974270941110015	0.987453980287784	0.999586004078526	1.01869173487162	1.03770191881134	1.05203136856783	1.06120204655091	1.07925691361865	1.09291753540158	1.10610042291767	1.11956995099387	1.13361276019026	1.1406818623843	1.15835469370024	1.1698180411791	1.18366975666876	1.19312707521193	1.2145254755008	1.21070435967451	1.22149918250314	1.23554184003786	1.24681424547166	1.26209886043846	1.27184266788007	1.27690574113844	1.29056636292137	1.29591592507816	1.3035583083924	1.31502165587125	1.32428803236937	1.32810899653398	1.33345871035245	1.34731027418044
444	Athlete 4	Low	2016-02-28 13:01:00	4	180	1294.008	141.4541	1.95662015463554	0.213887350785955	0.571666666666667	0.54	0.465	1.47857232481649	0.914866531810909	0.925914714267181	0.941819941858197	0.952677453312822	0.964678083540209	0.974964035608452	0.988774150274152	1.00191759686193	1.01010843600485	1.02087068756175	1.0297281947826	1.04334763844665	1.04877654538015	1.05249092536069	1.06401510489324	1.07382505988521	1.08363501487718	1.08706361516453	1.10001654195684	1.10915982887089	1.11230280067123	1.1250650564619	1.12935099582883	1.1433514790838	1.16116175342323	1.16782873661485	1.18535308005491	1.19211532314425	1.20668736578561	1.21230664130838	1.21783065693342	1.23240254836859	1.24278391154075	1.26287996980715	1.2774520124485	1.29011900834144
445	Athlete 4	Low	2016-02-28 13:01:00	5	180	1410.41	81.74145	2.15113444592575	0.124670733159094	0.318333333333333	0.535	0.213333333333333	1.45787450025621	0.921941257160585	0.935198764593009	0.947303385611075	0.959792200421675	0.973049707854099	0.985826629879505	1.00340711819942	1.02089167245999	1.03712725372847	1.0487514418579	1.06738873001445	1.08054999835077	1.09111753916194	1.10639240717152	1.12397289549144	1.13079366984473	1.14116919001882	1.15903778555355	1.16499408574404	1.17873187354673	1.1873779878401	1.19621627528892	1.21571803760827	1.21783163728153	1.22618964436009	1.244346499628	1.25222407381792	1.26096627468901	1.26423260825826	1.27950747626784	1.28594405682859	1.2968957914323	1.30554190572567	1.31534090643339	1.32715726771827	1.33397804207156
446	Athlete 4	Low	2016-02-28 15:02:00	1	360	1400.153	115.7021	2.12327362218164	0.175457408555366	0.38	0.533333333333333	0.26	1.56510623109459	0.91209734279203	0.925469926918539	0.942949838319767	0.952310783689569	0.967880260938798	0.986219852543842	1.00417729666016	1.01573513515268	1.02853464969192	1.04525041776151	1.0587185387602	1.07610291328925	1.09176792741066	1.10112887278046	1.11851324730951	1.12854264749293	1.13857219932219	1.15605211072341	1.16617689613319	1.17381848109536	1.17534676775863	1.19206253582822	1.19941751017384	1.21126180763708	1.22253303551306	1.23160721862048	1.24956481438262	1.25606010852443	1.26991022536602	1.27373094202419	1.28347403488273	1.29407650465342	1.30276869191794	1.3177650995799	1.32626636474589	1.33314365473059
447	Athlete 4	Low	2016-02-28 15:02:00	2	360	1422.514	65.50063	2.16821489319679	0.0998369376187318	0.36	0.546666666666667	0.238333333333333	1.57311180096038	0.930298768078911	0.948252020393122	0.962365169480285	0.975710115016431	0.99135936636295	1.00528046456236	1.01324889976942	1.03139435539273	1.04819545480175	1.06077250162956	1.0723892940186	1.0901506478664	1.09735118436512	1.10560784832516	1.12404122785876	1.13479394367424	1.14612281215298	1.15476342546719	1.16609229394594	1.18164551984858	1.19143828606797	1.20881553814025	1.220144406619	1.22897707082096	1.24097796498551	1.25317091003781	1.2663238046862	1.27150826412753	1.28072487768365	1.29224579705015	1.29618192572108	1.31317538086054	1.31835968788052	1.3319927097483	1.33007250571344	1.34610570641412
448	Athlete 4	Low	2016-02-28 15:02:00	3	360	1317.135	85.27886	1.99020710951205	0.128857401453217	0.576666666666667	0.543333333333333	0.465	1.53746710037638	0.934614410477415	0.952126740161026	0.974207464257434	0.985818837831931	1.00199860581922	1.0137053242662	1.03492945552255	1.05339357181747	1.06900232827847	1.08889404893973	1.10612079730958	1.11668534160275	1.13039067594236	1.14200204951686	1.15627839538277	1.16769938141476	1.17759772041037	1.19273065911633	1.19920262675174	1.20605521837094	1.2175715492754	1.22271110631572	1.22956354683369	1.23955707960056	1.24498206685341	1.26011500555937	1.26630139188102	1.26991815078373	1.27562871935034	1.28343309758084	1.28828692220617	1.2995178228981	1.30465722883719	1.31655418372545	1.32483453081221	1.32873656882624
449	Athlete 4	Low	2016-02-28 15:02:00	4	360	1489.974	72.11437	2.25600679103204	0.109190166037124	0.351666666666667	0.526666666666667	0.223333333333333	1.47990572828538	0.931484968342979	0.942261904004842	0.965246471982905	0.980029176581914	0.999771094591806	1.01369544176321	1.03095767736142	1.04697999604753	1.06138129257454	1.0784527484305	1.09209092598854	1.10735027711817	1.12060704660422	1.13434061403338	1.14483138008188	1.15322417461567	1.15436855024415	1.17306148249669	1.18841622349744	1.19986088825716	1.21540656041265	1.23457613919581	1.24106143913215	1.25298290183498	1.27434614482896	1.28865190007236	1.30114570200192	1.31011053293746	1.32365347203687	1.34167867519155	1.35474451352286	1.36590300866921	1.3704808140081	1.38554968822048	1.39737560963969	1.41082315886798
450	Athlete 4	Low	2016-02-28 15:02:00	5	360	1448.15	108.3955	2.17946028507598	0.163134818444881	0.341666666666667	0.511666666666667	0.223333333333333	1.40695994586515	0.92425746295522	0.943501247702071	0.961228146752463	0.974594469736854	0.987107610360571	1.00104282191849	1.01981253285407	1.03261011776455	1.05204338153629	1.06559933404519	1.07517381903749	1.08901406533353	1.10067402359658	1.11659989366299	1.12010743786794	1.13281020801616	1.14750363667288	1.15470820410767	1.1695912622889	1.17575316833812	1.18798186467507	1.19594479970828	1.20485573186441	1.2142405873322	1.21367184925829	1.22495254847232	1.23101963975929	1.24125752708813	1.25557199769507	1.26562040599902	1.27680644095041	1.28600166689369	1.29605007519764	1.30761521869843	1.31463030710833	1.32742774151919
451	Athlete 4	Low	2016-02-29 10:02:00	1	24	1461.386	106.451	2.21801031307271	0.16156540150029	0.358333333333333	0.503333333333333	0.238333333333333	1.48976503374808	0.921487085892946	0.934393073014885	0.946151797199003	0.960587518829516	0.97636143563436	0.987833306140414	1.00131284884405	1.01670444585257	1.0289411077257	1.03525082622207	1.04720063441713	1.05656951838178	1.06412196593423	1.0749246629659	1.08993378840367	1.10064101931709	1.11727534538169	1.12721763315361	1.1409840295353	1.15436795434625	1.16383230442916	1.18266553847672	1.19346823550839	1.210580499262	1.21985376533396	1.22970043521319	1.25006325199489	1.25866719281803	1.27262467321067	1.28715601273387	1.30292992953872	1.32338821243867	1.33591172798986	1.35044291573863	1.36229725781543	1.37405598199955
452	Athlete 4	Low	2016-02-29 10:02:00	2	24	1262.974	76.21671	1.90601179361153	0.115022120906899	0.588333333333333	0.523333333333333	0.46	1.47322340600895	0.921114478752994	0.946780218009378	0.964936297299532	0.987655127728509	1.01360609552403	1.03680030685158	1.06341635516139	1.07910105743727	1.10229511785024	1.12178211274182	1.14630708875621	1.16427301568694	1.18280939969594	1.20068040136153	1.22396953795421	1.24782913162518	1.26066200125338	1.27092826677302	1.29478786044398	1.31246855883557	1.33014940814173	1.34174643834821	1.36170866322378	1.38214611808335	1.39488391153183	1.4176027419608	1.42767885512102	1.44222294506948	1.46294547755362	1.48100648066406	1.50182424024248	1.51959956207006	1.54203452219104	1.55638800703636	1.57378392963252	1.5927946381381
453	Athlete 4	Low	2016-02-29 10:02:00	3	24	1509.32	107.6477	2.26543706115462	0.161575470495359	0.353333333333333	0.535	0.228333333333333	1.3702196028963	0.924063179715298	0.937771946783012	0.951386002935508	0.959327610739399	0.976250845256143	0.990715948776775	1.00811183729039	1.0204969029931	1.0308966417931	1.04413260476741	1.05283039892768	1.06597195117984	1.07882982097596	1.08412417614637	1.09707645666463	1.10369451320005	1.11607957890276	1.12449399080006	1.13281369178214	1.14907515066465	1.1538968518382	1.16136565554868	1.16892917017438	1.17932875887785	1.18405589923271	1.20390991874244	1.21525511563272	1.21430965754244	1.23387999459612	1.23756711604202	1.24617049948015	1.26006823808869	1.27065709852606	1.28398762231905	1.28947109912683	1.29590003402488
454	Athlete 4	Low	2016-02-29 10:02:00	4	24	1392.351	143.9918	2.09470279402928	0.216626429526251	0.375	0.536666666666667	0.251666666666667	1.44275687469613	0.919092672317107	0.926294557291009	0.942024938792779	0.955954811440176	0.962967287937502	0.970927258148469	0.980498027850057	0.993669965703977	1.00181934439152	1.01603355541916	1.02361455823339	1.04285102754023	1.05763391532836	1.06511998823892	1.0780075877126	1.09080040772619	1.10937357125606	1.12680968215212	1.13581207598039	1.14235050473372	1.15125811910192	1.16158712448416	1.1735270798006	1.1835717468026	1.19172127593373	1.19863882252739	1.20934694574995	1.22119197116273	1.22820444766006	1.23986006459626	1.24545099963596	1.25312663146668	1.26298173954851	1.27122604813972	1.27861749203379	1.29065222681032
455	Athlete 4	Low	2016-02-29 10:02:00	5	24	1362.747	125.9772	2.06498506782561	0.190894595171723	0.361666666666667	0.53	0.246666666666667	1.42783763830969	0.936521848021977	0.954752096083789	0.967446459679674	0.983004154315117	1.00123440237693	1.02414150528659	1.04284907620903	1.05859769998873	1.07577814081928	1.08837703984303	1.10393473447848	1.1231194767305	1.13352314518852	1.15738474228839	1.17408786025829	1.18640036556567	1.2016718180158	1.21608424084784	1.23192832919967	1.24700900403661	1.26170766905397	1.27755175740579	1.29186871566571	1.30169974822204	1.30752187487328	1.3267066171253	1.32976087730911	1.3446506230018	1.3570585928813	1.36688962543763	1.38015662493521	1.38912862787346	1.4025865565153	1.41900328076882	1.42854791960877	1.43379741035831
456	Athlete 4	Low	NA	1	48	1443.877	79.7703	2.19662231522071	0.121357443239175	0.345	0.551666666666667	0.231666666666667	1.58045604760286	0.924830759210547	0.939265501125043	0.961539079825087	0.98256987900215	0.990313023742165	1.00455668583283	1.02013866735839	1.03027167909884	1.04336810157844	1.05952362684273	1.08265752115086	1.09212144924066	1.10464432798154	1.12070416120029	1.13179318059436	1.14039679307608	1.14813993781609	1.16458223494974	1.17022228455869	1.18609088582	1.19593712569108	1.20205533126046	1.20463627808472	1.21620330130559	1.22337290230688	1.23474869357031	1.24230060635287	1.24344769383032	1.24564648100692	1.25520594900865	1.25902967535589	1.26811129166442	1.27298656557719	1.27738398779677	1.28933317066531	1.29602476783979
457	Athlete 4	Low	NA	2	48	1259.956	77.69672	1.90070613799472	0.117209356998226	0.578333333333333	0.556666666666667	0.478333333333333	1.4970899173858	0.918005541325128	0.925683606297676	0.943030569168931	0.95772308813864	0.967865821471239	0.983506313018654	0.987677150992622	1.00208545921497	1.01421872376381	1.02189678873636	1.03658945856103	1.04369880032894	1.05687477437126	1.06407885305496	1.07441106021913	1.08161528975778	1.10076300830378	1.11687763699501	1.12436607728103	1.13251812854243	1.14626282578939	1.15612119751967	1.17204605066941	1.17252003695826	1.18408457830245	1.19536475804433	1.21005727701404	1.21849368987776	1.22702499051223	1.24010607678381	1.25830612446202	1.26655291263921	1.27849655250151	1.29044019236381	1.30105691198526	1.31650792970111
458	Athlete 4	Low	NA	3	48	1463.67	113.0105	2.21987267555189	0.171397187207811	0.356666666666667	0.518333333333333	0.225	1.38209439365548	0.921599705260628	0.942851740122428	0.954573611811269	0.971155886434747	0.985355506516361	1.00136600471572	1.02013998785508	1.03224314493656	1.04787235774329	1.06064268842945	1.07255505114977	1.08122739802173	1.09151982865028	1.11401066187605	1.12630446165384	1.13926528337149	1.14565022121732	1.16204185314448	1.1754792057705	1.18243607170527	1.20140084920578	1.21369464898357	1.22331990600744	1.23837734239006	1.25248171695593	1.26344132118917	1.27487730466596	1.28259658972116	1.30175185825316	1.31833413287663	1.32853131798945	1.3428261835868	1.35502473784885	1.361600318391	1.37675315195419	1.3844724370094
459	Athlete 4	Low	NA	4	48	1469.2	72.04147	2.2495119039938	0.11030366481501	0.328333333333333	0.518333333333333	0.221666666666667	1.5158771274777	0.931159209373428	0.942896725202461	0.959540847244086	0.977820657801254	0.994945855693842	1.01438012580424	1.02890763659071	1.04449345300475	1.05998311549314	1.0742220113913	1.09558043179421	1.10770286954855	1.12271145618598	1.13675789112148	1.14965001961509	1.15917461715197	1.17071982512969	1.18390041540027	1.19794700344712	1.20343083943633	1.22440433791392	1.22969586605182	1.24114476699255	1.25018844178981	1.26481225961327	1.28059038387862	1.29175066993104	1.30387310768538	1.3185930794345	1.32888736771065	1.33610304614105	1.34341503160846	1.35803869632058	1.36631268037856	1.37756912035663	1.3869977170792
460	Athlete 4	Low	NA	5	48	1472.53	59.28577	2.22498409552827	0.089580446810012	0.325	0.515	0.216666666666667	1.42676899556157	0.941330417181937	0.965161513429791	0.982726366176619	1.01462783284316	1.03950347929049	1.06323953401144	1.08184878585834	1.10340115195166	1.13036559659914	1.14308816665499	1.16236195369317	1.18647787232292	1.20451747940603	1.2242660207805	1.24059654247286	1.25569273311075	1.26832041273911	1.28313178099511	1.28835377649547	1.30126627850572	1.32519226518107	1.32500248432608	1.33392732189044	1.34218747316412	1.34854875819204	1.35443543998309	1.36260054972986	1.38272895501312	1.3837733541132	1.39478683877829	1.41140233395195	1.41814333178927	1.42868221321748	1.43637271972737	1.45156395189217	1.45915956797456
461	Athlete 4	Mod	2016-02-15 08:56:00	1	1	1297.205	88.71548	2.00155838690363	0.136886007255739	0.52	0.473333333333333	0.405	1.46703563394202	0.931103720956557	0.955520417267254	0.981680986974121	1.00377226159364	1.025475940215	1.05008628022701	1.07343724184054	1.10260137193759	1.12197962886778	1.14930298656912	1.16238327142255	1.18951283112481	1.21257294144196	1.23127305967314	1.25820882137632	1.27690878530973	1.29851556493156	1.32361039994126	1.34017874018257	1.3584912624156	1.3807763350342	1.40005753866707	1.41003736413078	1.4233114469833	1.44830953729123	1.46865662991904	1.49307317193197	1.503828189392	1.5239816383185	1.54607291293802	1.56254419988202	1.58366602161284	1.59597126876773	1.61040891110356	1.62542671305447	1.64926263255901
462	Athlete 4	Mod	2016-02-15 08:56:00	2	1	1521.823	173.4259	2.33791521397531	0.266427206125391	0.335	0.491666666666667	0.198333333333333	1.42837112844499	0.911614764835472	0.923673327420646	0.941906117392951	0.948562423046836	0.965734118504014	0.974609243917848	0.992456125475213	1.0038395019602	1.01628397296032	1.03200851186147	1.04223431672759	1.06384349807871	1.07194696028862	1.08236556573626	1.0919161845022	1.10677242946973	1.1229792002636	1.13272261961105	1.14796477299352	1.16127769155322	1.17285402224567	1.18192210186698	1.19706777814572	1.21587927711447	1.23314729604943	1.23903193849939	1.24906478915805	1.25996578012436	1.27472570161412	1.28514430706175	1.30231584889297	1.30955101716927	1.32778380714157	1.3303883816905	1.3420611894867	1.35064703721528
463	Athlete 4	Mod	2016-02-15 08:56:00	3	1	1585.999	123.6923	2.43915731501126	0.19023024500997	0.311666666666667	0.48	0.176666666666667	1.35707357229833	0.932694051568247	0.947276868818869	0.962728770979829	0.978953329766085	0.991797515816674	1.00473859153166	1.01951457293861	1.03448356470876	1.04626550169268	1.06297297086975	1.07040917571574	1.09484259597329	1.10421013479628	1.11154991135724	1.1279674805067	1.14226055152283	1.15800204612516	1.16775622084704	1.17895881915511	1.19663195532068	1.20097768745861	1.21527075847475	1.22541110771616	1.23284731256215	1.25225877234151	1.26471678387257	1.2745673868795	1.29185419473242	1.30846508183132	1.32179233206584	1.33338125868656	1.34709483723372	1.35684885816248	1.37626031794184	1.39007047856717	1.4088058637994
464	Athlete 4	Mod	2016-02-15 08:56:00	4	1	1602.075	100.3953	2.45479338793588	0.153831573815108	0.298333333333333	0.461666666666667	0.171666666666667	1.36347914234013	0.924924225975677	0.946861880513546	0.969665567679638	0.987465970449165	0.996029457980333	1.01450328845705	1.03230369122658	1.04760237518489	1.07107964328404	1.09263239443159	1.11399284710985	1.1300613378488	1.13496839639778	1.16267929533873	1.18163425505335	1.19529725282866	1.20924892814672	1.22310422439132	1.24186688563665	1.25273948705801	1.27073234152269	1.28179739463921	1.30315784731747	1.32394094491024	1.33327408599618	1.35088203707055	1.36762410874256	1.39158235285375	1.40755461774512	1.41890834840437	1.43199399109421	1.44074977709466	1.45749184876668	1.47509979984104	1.49299642845815	1.50406132834879
465	Athlete 4	Mod	2016-02-15 08:56:00	5	1	1593.598	97.88354	2.45101757653733	0.1505488065332	0.301666666666667	0.47	0.163333333333333	1.36839447048633	0.934498534032489	0.955070435160137	0.976897684591416	0.996214083611426	1.01784830901415	1.04209012754843	1.05638405672587	1.08313718708344	1.09607902523696	1.11240116785228	1.13683631802313	1.1523857493082	1.16967378108633	1.18348507329038	1.20338069820006	1.21738501443266	1.23322436627058	1.25070557588127	1.26316446945339	1.29629185306943	1.3104893471346	1.32700466758248	1.34419611044432	1.3558824464902	1.38089697635473	1.39741245060661	1.41634234015749	1.43121580283261	1.4448337634001	1.46260473975962	1.47825091376498	1.49911242783747	1.51553115936907	1.53127392229071	1.5464377669307	1.56005557369417
466	Athlete 4	Mod	2016-02-15 09:46:00	1	P	1295.885	74.39638	1.980288815302	0.113687803480214	0.553333333333333	0.518333333333333	0.445	1.46756927891178	0.928094436129346	0.937114565839994	0.962160107355849	0.966382194939082	0.978377147443997	0.996513526634009	1.00975589674151	1.02299826684902	1.03460935153356	1.04516479971207	1.05677588439662	1.0666597167031	1.08422029416256	1.09391219255886	1.10101313598126	1.11924548212637	1.1284575457472	1.14678570603378	1.15542212073768	1.16463418435851	1.18564926657407	1.19908357059176	1.209735138539	1.21875526824964	1.23765923026678	1.24715919475289	1.26011366399512	1.27066926498726	1.28727017289578	1.29849738975995	1.30818928815625	1.32536599779533	1.33486596228144	1.34465382763284	1.35808813165053	1.3692193815596
467	Athlete 4	Mod	2016-02-15 09:46:00	2	P	1322.573	162.0582	2.027609203508	0.248448061334943	0.535	0.506666666666667	0.426666666666667	1.47342334299799	0.919255465997268	0.933021904298837	0.942071364409142	0.953431021619166	0.964309598565144	0.973455182743505	0.986547832721146	0.999640482698787	1.00445404488188	1.02159003803478	1.02842511849757	1.04373214812272	1.0545142943848	1.06693315603851	1.08570571127513	1.10399703293977	1.12151798228866	1.13692113598187	1.15405728244269	1.17514018808695	1.18842539281655	1.202384539178	1.21971308708286	1.23964097083122	1.24782378124979	1.25764330706	1.27583835134867	1.2881609356264	1.30520065140332	1.31203573186612	1.33205989299046	1.34053168884489	1.35112128035501	1.36431020770863	1.37095288672739	1.39030310621988
468	Athlete 4	Mod	2016-02-15 09:46:00	3	P	1564.019	73.70563	2.41446980971173	0.113783795747228	0.286666666666667	0.451666666666667	0.175	1.395840571286	0.932445488886066	0.955808133657168	0.973257406144364	0.992354642321175	1.01436016776718	1.03006452844326	1.04693211220142	1.06787120831085	1.08279998401488	1.09976467027054	1.11634140966418	1.13185187409724	1.14329082617903	1.15637789632642	1.17654140746381	1.18991916759972	1.20901640377653	1.22549634942466	1.24633849741259	1.26630826668296	1.27503282573856	1.29354852756233	1.31720186232196	1.33154910367293	1.35607497152612	1.37410593274235	1.38670810790622	1.4040605866479	1.42344851281324	1.44613267510979	1.46319415511096	1.48044953135515	1.49537846143516	1.50972554841015	1.52426668600415	1.53861377297914
469	Athlete 4	Mod	2016-02-15 09:46:00	4	P	1414.19	89.52997	2.18122443677987	0.138089619066864	0.328333333333333	0.478333333333333	0.216666666666667	1.4235398459646	0.920379572958622	0.935101322514323	0.949919933803334	0.955537605858461	0.975876873230859	0.988274095425547	1.00532052658069	1.02517563952497	1.03650753689167	1.04919534428629	1.06023665645307	1.08638731934721	1.0984941105804	1.11524980229718	1.133264696547	1.14566191874168	1.1692943308082	1.18566257559174	1.19621973333039	1.21132892981934	1.22992499446901	1.24532477615788	1.25685039699121	1.27089426865217	1.28222616601887	1.29830397984091	1.30886098334114	1.31990229550791	1.33336499676901	1.34847434749638	1.36174332529086	1.37772427737959	1.39389879869652	1.41181683121302	1.42305186684642	1.43961383509658
470	Athlete 4	Mod	2016-02-15 09:46:00	5	P	1489.105	59.45116	2.2943130337394	0.0915983569049372	0.265	0.473333333333333	0.163333333333333	1.40503572453093	0.923360752147171	0.93535797685585	0.953837218859647	0.97096200258954	0.988957608542628	0.99911643078012	1.01691836661032	1.03936437948432	1.04768495332391	1.0639390689039	1.08396643930448	1.10157485908508	1.11550693614318	1.13659864481655	1.16088290608845	1.17462146709694	1.19532598959783	1.21409550567603	1.23625139854891	1.2615999980936	1.28162736849419	1.29691390382618	1.31326462335768	1.33222765548547	1.34983622933936	1.36783183529245	1.38650459334585	1.39869518003084	1.42036728277972	1.43439611786261	1.45152090159251	1.4743539465657	1.4887696596745	1.51024824637379	1.51953640046137	1.53975713283827
471	Athlete 4	Mod	2016-02-15 10:13:00	1	30	1340.172	111.1478	2.05129993734746	0.170125532525906	0.353333333333333	0.523333333333333	0.243333333333333	1.47283383126962	0.921364703065044	0.934724604908347	0.950103247247175	0.957984738307568	0.969806974898158	0.978937914640405	0.9899911655422	1.0008521700218	1.00287060439245	1.02555399852507	1.03593438694917	1.04823708653282	1.05419626643366	1.06284674318285	1.08033979004099	1.08303093382689	1.09302698246903	1.10177358242932	1.10869384137872	1.11042405917851	1.11974709228052	1.1287820618741	1.13397225608615	1.14156537751325	1.15281087483724	1.15271475162614	1.16203793779059	1.16866998016913	1.17491752970327	1.17616697838512	1.18808533818681	1.19462125735425	1.20192600914805	1.2183617006841	1.21528606405379	1.22845387253734
472	Athlete 4	Mod	2016-02-15 10:13:00	2	30	1412.951	81.69691	2.16861686774622	0.125389554958909	0.318333333333333	0.488333333333333	0.201666666666667	1.42249314226885	0.923019136152085	0.93805417334477	0.961666978592017	0.982099342427392	0.998869179797588	1.01660272683023	1.0304812817317	1.04937146453694	1.06710516505097	1.08551356976569	1.10796973924033	1.13129338554443	1.14854515448654	1.16888113200753	1.18709661061209	1.20685427024678	1.22641915725271	1.24473102217165	1.25629645900931	1.27480109655702	1.29455875619171	1.31258161564889	1.33301382600287	1.34641060281382	1.35161500334635	1.36886677228847	1.38245616824679	1.39267235016448	1.41214069737463	1.41782702947908	1.43228390226686	1.44076513052564	1.45396898122643	1.45898076261159	1.46832946769983	1.48673787241454
473	Athlete 4	Mod	2016-02-15 10:13:00	3	30	1484.788	50.92736	2.27802438334281	0.078134904012746	0.308333333333333	0.47	0.193333333333333	1.3781520557102	0.915545982020707	0.929901119011811	0.942136547002016	0.952637821052067	0.96959426566551	0.984334650868923	1.00090569384584	1.0139119251091	1.02595465228104	1.04464525083464	1.05948198644718	1.0795213373044	1.08867385905083	1.10322169686019	1.1157461760778	1.13328056972181	1.14927351024394	1.15746252789904	1.16690410087286	1.18164463950049	1.1957107252642	1.20939125596717	1.21941093139578	1.23366971797775	1.24667594924101	1.25997123173166	1.28193728392308	1.29985707920363	1.31835497693896	1.32808544771596	1.35313471299959	1.37307771344769	1.38743269701457	1.40670124459874	1.42115257857476	1.44157733106851
474	Athlete 4	Mod	2016-02-15 10:13:00	4	30	1437.88	54.1299	2.19847346545213	0.0827629209931128	0.291666666666667	0.488333333333333	0.185	1.38070573513908	0.913071036923921	0.92747285147947	0.943026743924842	0.962901196026565	0.977974992310816	0.992376653969499	1.00908277720156	1.02444463118248	1.04249471787195	1.0565124554986	1.07149023255063	1.09021245386566	1.1037500953312	1.12160829645308	1.13524180425397	1.15271608134382	1.16759783916363	1.18334377007345	1.19774543173213	1.21320330494528	1.22904525508732	1.23480595033017	1.25554442262504	1.27810710743531	1.28742020847671	1.30076596437466	1.31257525966016	1.32496082323587	1.34128286953904	1.3552044350366	1.36951023035992	1.37843925447243	1.39658551329099	1.41213940573636	1.4300934731936	1.43844653480963
475	Athlete 4	Mod	2016-02-15 10:13:00	5	30	1455.84	108.008	2.24880599375134	0.166837727891179	0.288333333333333	0.453333333333333	0.171666666666667	1.39805165754472	0.923229209449994	0.947284809998055	0.96775134806227	0.989284950625663	1.00625958653753	1.02459230453926	1.04544686605772	1.07047237077346	1.09200597333686	1.11421861694518	1.13643110608557	1.15369675958812	1.16892559889175	1.19278703324475	1.20791886668482	1.2304223734159	1.25418680190534	1.26417763351251	1.29337408142553	1.30540188169956	1.33091241573311	1.34187315150796	1.35322191073706	1.36971167179905	1.38658930184736	1.4022060101373	1.42567957550399	1.43664031127884	1.45390611924933	1.47078374929763	1.49134729322541	1.50754588222879	1.52209568048748	1.54217434956539	1.56021574104056	1.5758324493305
476	Athlete 4	Mod	2016-02-15 10:45:00	1	60	1369.308	93.69075	2.08076333455362	0.142369925091235	0.34	0.508333333333333	0.223333333333333	1.40598296279417	0.922250373604727	0.940094262349014	0.950208995472453	0.967480309146369	0.990858634365706	1.00956123375826	1.01910339181133	1.03084026901019	1.046393857473	1.06118431642322	1.07425705016233	1.08322663314502	1.09200550972822	1.10450566839696	1.11834183556323	1.12797942279469	1.13494514498838	1.15116673769995	1.16729305319041	1.18236964771853	1.19658753159838	1.20546183735997	1.22177885924993	1.2357104555946	1.25422219663036	1.26567278629404	1.26958492673638	1.28714267990277	1.30002455528509	1.31872715467764	1.3219714428285	1.32636088112009	1.33809775831896	1.35374677596016	1.37225866895321	1.37941524950369
477	Athlete 4	Mod	2016-02-15 10:45:00	2	60	1420.235	150.269	2.17305265878727	0.229921421443145	0.315	0.485	0.191666666666667	1.35028229687534	0.900659167543352	0.90978677363389	0.925928353252152	0.930732453093418	0.952734795827797	0.960997761871103	0.973872498514944	0.98636303569699	1.00826929031428	1.02229708436317	1.03661298975677	1.04698974136945	1.05899983796606	1.07389227206218	1.08830426557287	1.1016595958087	1.11703231748371	1.1367288514211	1.15508030472582	1.17496901489738	1.18899665593972	1.20705984489317	1.22041502212245	1.23598007303819	1.24779784039407	1.26086490627864	1.27585342849185	1.28430841776278	1.3037166873489	1.31466981465755	1.3203387075526	1.33744101533518	1.34868240699509	1.3652083390817	1.37414376893807	1.39220680488497
478	Athlete 4	Mod	2016-02-15 10:45:00	3	60	1467.331	69.64027	2.24836735173368	0.106708649537097	0.28	0.463333333333333	0.181666666666667	1.38481359308027	0.932081729968711	0.951614363014349	0.9632569609094	0.985676109960763	0.99847328361243	1.01713986991933	1.03734609487288	1.05370337643818	1.07410205622255	1.09334600702195	1.11220504815968	1.12452108473427	1.14010870020461	1.16002624291191	1.1798475582038	1.1974557961695	1.21544894379686	1.23892644118942	1.25297457124149	1.268369731881	1.28828712135993	1.30781990763394	1.32080938288807	1.33447260327847	1.35439014598577	1.36805336637618	1.38479555760314	1.3994210521477	1.40644504055955	1.42366836886359	1.44464425991209	1.46013564796702	1.4799569632589	1.503242159049	1.52373691302043	1.54750385880108
479	Athlete 4	Mod	2016-02-15 10:46:00	4	60	1389.277	107.8196	2.12984581672377	0.165293979545354	0.29	0.491666666666667	0.18	1.42221789807356	0.9176327324625	0.930628946998631	0.945069151304097	0.955466214916637	0.974238541836166	1.00013484800946	1.00976154867573	1.03065195210584	1.04249285218165	1.0594362378178	1.07560926050768	1.09236009373378	1.11142124926839	1.12297347403518	1.1437674479542	1.16061440407927	1.17832784604956	1.1998920296088	1.21442851011929	1.23194939967954	1.25062545039404	1.26419932216033	1.28210531654068	1.28836265664315	1.30578742330443	1.32215299840436	1.33822989819527	1.34804930457765	1.36133434772886	1.38857836746647	1.40099692477244	1.41505217756386	1.43151418217488	1.44682071901952	1.45914315342653	1.4715617107325
480	Athlete 4	Mod	2016-02-15 10:46:00	5	60	1367.487	129.4839	2.09336384341275	0.198215350174497	0.35	0.523333333333333	0.231666666666667	1.41932442018605	0.921476907872439	0.922726508713528	0.938395275550533	0.940990765230878	0.952141344045743	0.95935100358424	0.962427167850034	0.975788696676885	0.988862126914623	0.993283873857518	1.00183926915419	1.01001012478251	1.01923831141774	1.02971609889405	1.03452253858638	1.04163591012671	1.04836474199868	1.06076522781679	1.0669174032673	1.07624172481962	1.08912288522318	1.10392643780637	1.11123207918088	1.12420922142045	1.13843611758219	1.14872163522432	1.16189120037915	1.17284966244091	1.18524999517795	1.2055329318731	1.21428059700396	1.22898801467007	1.23888914572492	1.25167401813031	1.26176726593827	1.26743876680333
481	Athlete 4	Mod	2016-02-15 12:41:00	1	180	1384.044	114.5173	2.10422793456221	0.17410609897564	0.373333333333333	0.526666666666667	0.251666666666667	1.49631907089554	0.914573291648781	0.928702793841376	0.947605883339677	0.953047815437913	0.961926493222037	0.973955635244292	0.98655779626633	1.00316956993928	1.01643992371909	1.02694172457079	1.03362456435707	1.04441264665653	1.05367338778543	1.06159728729451	1.07009420580337	1.07563146369435	1.08307812610067	1.08603763468379	1.09787612512055	1.09596656857046	1.10408157576931	1.11200562731315	1.1059911323194	1.11257849427817	1.11525156937878	1.12432135485267	1.13176801725899	1.13100419463895	1.143797311316	1.14837979093194	1.15439443796044	1.16298668226205	1.16661468767246	1.17682990300689	1.18093514552007	1.18752250747884
482	Athlete 4	Mod	2016-02-15 12:41:00	2	180	1307.874	87.5155	1.98271907000102	0.132672299296931	0.571666666666667	0.521666666666667	0.443333333333333	1.47478235445981	0.929846571574236	0.948981047492971	0.958881499241729	0.974208120764682	0.986773979631309	0.997721674718154	1.01752242661704	1.03265864026034	1.04531970306679	1.05626739815364	1.06607264596257	1.08330319468342	1.10129522332424	1.11281399045141	1.12537984931804	1.13927856334223	1.15898426289992	1.17078864184657	1.18582965155004	1.19896673405563	1.21648289459595	1.22666880656555	1.23580777839433	1.25399021491481	1.25874995711022	1.27483821015178	1.28502412212139	1.29797094834595	1.30920410365364	1.31596297698677	1.3315752103292	1.33919091912077	1.35356550124546	1.3649890644328	1.37260477322437	1.37498472012139
483	Athlete 4	Mod	2016-02-15 12:41:00	3	180	1231.389	66.1652	1.88055359284546	0.101046220634859	0.571666666666667	0.525	0.443333333333333	1.42831553972844	0.919930472550453	0.94352175010843	0.959920464425851	0.976702806550995	0.990608245554377	1.00480140541355	1.02177556144255	1.03635219639137	1.05073701743633	1.06377944659042	1.08056178871556	1.08852145485348	1.10348171761002	1.11604461200446	1.12381231152044	1.13704655457839	1.14759540298228	1.1576648693446	1.16869325250814	1.18355760831275	1.1955450609956	1.20724479282266	1.21606762152795	1.23716531833574	1.24665949570455	1.26037296808599	1.27638820731377	1.29182800482996	1.30045886691332	1.31446021286864	1.33277706622467	1.34649053860611	1.36547858790758	1.37765785449429	1.39175510740153	1.41342839863898
484	Athlete 4	Mod	2016-02-15 12:41:00	4	180	1462.663	113.1359	2.23688274498378	0.173021223992273	0.305	0.476666666666667	0.175	1.40921533112292	0.923429109470278	0.938410348053506	0.955312262171308	0.970581625024553	0.985274892269968	1.00592211603358	1.0201350232301	1.03895761288247	1.05115395605328	1.0683439944411	1.08879928829023	1.10656542228588	1.12529197051492	1.13979315491365	1.15727131757149	1.17254068042473	1.17993525829301	1.20106268917331	1.21162648107956	1.23102531927197	1.24831139908313	1.26742211300552	1.28269147585876	1.29671230020861	1.32504237904271	1.34252038876834	1.36067084138955	1.37709254839065	1.39620326231305	1.41665855616218	1.43135167047539	1.44786941889984	1.46650007863774	1.48282589714771	1.49386959030625	1.50683426486377
485	Athlete 4	Mod	2016-02-15 12:41:00	5	180	1410.92	123.7482	2.15739195636881	0.189219354247668	0.338333333333333	0.53	0.22	1.48730074691761	0.910985099410236	0.918762548483801	0.933549243104948	0.943247048086717	0.953521005712973	0.971380208624546	0.982710446099029	0.995768835693468	1.00095375077359	1.01199591192583	1.03129534354187	1.04444991148381	1.0508830043869	1.0595246824272	1.07181486849566	1.07940041959448	1.08909807166949	1.10254071593368	1.11550308008737	1.12539293595063	1.13403446108418	1.14277216456522	1.15333404560697	1.1646641301747	1.17513013868245	1.18233143511153	1.19346946879776	1.20172689216831	1.20835218885966	1.22285096006531	1.22928420587516	1.23926993427242	1.24704738334599	1.25424867977506	1.26241023061162	1.26913139983696
486	Athlete 4	Mod	2016-02-15 15:44:00	1	360	1385.221	107.971	2.1015332008842	0.16380392820544	0.52	0.501666666666667	0.41	1.45595444896942	0.932512850355031	0.952233161745786	0.958806497735343	0.978336260058455	0.995198487145589	1.01301345957094	1.01920584913626	1.0310188293529	1.05178700890466	1.07141204576159	1.08465414398557	1.09437138788022	1.10351713628297	1.12104613339582	1.1342882316198	1.14800670251288	1.16372578690519	1.17315720719837	1.18754259982822	1.19516380397878	1.20364263064477	1.21145453557402	1.21574143446289	1.23031737616038	1.23793873202198	1.2456553624174	1.25403876283853	1.26528024756329	1.27623590868658	1.27947509112549	1.28576275522462	1.29852848077949	1.30291080591322	1.31281844716447	1.32063050380476	1.32434575549069
487	Athlete 4	Mod	2016-02-15 15:44:00	2	360	1480.293	108.4733	2.26958061842069	0.166310925807345	0.325	0.478333333333333	0.2	1.47143225735233	0.920930808327054	0.93806811652374	0.950680500749871	0.968973072800389	0.986014096232615	1.00344025872268	1.01788190015386	1.0363670417333	1.05196394701832	1.07035280383329	1.0949998636988	1.10645683075141	1.12513454185977	1.14525652443502	1.16971086145192	1.18973655926272	1.20157851205348	1.21910111262769	1.2386452332965	1.25944120922298	1.27811876701165	1.29862588864475	1.31662975972157	1.33675158897714	1.36486459372383	1.37901722754194	1.3991392101172	1.4167577888165	1.43562822277347	1.45469107293966	1.46990283916684	1.48492203586509	1.49445346094819	1.50735454614802	1.52506971625115	1.5259361258116
488	Athlete 4	Mod	2016-02-15 15:44:00	3	360	1472.004	118.2693	2.24106368388397	0.180059995182335	0.311666666666667	0.478333333333333	0.193333333333333	1.44027899084979	0.923084467439915	0.943830235989759	0.954633290660877	0.973467004705033	0.988380999400243	1.0030083153285	1.02165080869751	1.03761651710601	1.05711935126742	1.06983461268998	1.08924198875957	1.10425159379236	1.11381186632079	1.12796113056118	1.14201463221824	1.1545385207199	1.17107789115384	1.18857321271775	1.20023676042701	1.21228274948657	1.2327416870237	1.25224467343086	1.27509371716154	1.28675726487081	1.30234053192903	1.31582037156065	1.3249982027388	1.34220669328998	1.36295261408559	1.37882255991076	1.39555315101985	1.41199675887045	1.43475019226356	1.45645206418913	1.46954961471622	1.4871405466177
489	Athlete 4	Mod	2016-02-15 15:44:00	4	360	1498.755	72.55459	2.29626518036248	0.111161983574684	0.301666666666667	0.466666666666667	0.175	1.42948084532199	0.936251795396323	0.954050529830429	0.969443996754735	0.988589613581265	1.00985184743104	1.02986326250573	1.04227431415863	1.0633441143507	1.0831632489792	1.1013466975172	1.11914543195131	1.13819483194898	1.15532004858112	1.17013621453231	1.18581833194318	1.1947657309689	1.21131379983944	1.22372469828083	1.24306290197657	1.26365161802438	1.27606251646577	1.29770961763095	1.30963958513959	1.32291643504065	1.342831786498	1.36168875283798	1.38256611937234	1.40402078687982	1.42509058707188	1.4462566040928	1.46280451975183	1.4864720211114	1.50869627003819	1.53265288151885	1.55006690184906	1.56690331478313
490	Athlete 4	Mod	2016-02-15 15:44:00	5	360	1468.425	139.8708	2.2459355208865	0.213930434346195	0.325	0.468333333333333	0.188333333333333	1.39835195481201	0.917645426412089	0.928882560260908	0.940311797554864	0.952509295680759	0.959520612582403	0.971910367102036	0.985260485898746	1.00504545831309	1.00667818464814	1.01368950154978	1.02588699967568	1.03885291158212	1.05412406483018	1.07112384318726	1.07525376136047	1.08889203532489	1.09849644283866	1.1150159625829	1.1275017688251	1.14786305157485	1.16371036220972	1.18138234967617	1.19386815591838	1.2089470527727	1.23372640886337	1.2493816160531	1.26215557746301	1.27944351098779	1.29586697900947	1.31939766270675	1.33582128367703	1.35656677331705	1.37270223911962	1.39008622436697	1.40670179583378	1.42101243185617
491	Athlete 4	Mod	2016-02-16 09:28:00	1	24	1491.877	84.14724	2.28653749832174	0.12896895631495	0.3	0.473333333333333	0.186666666666667	1.51017702934403	0.93615160564337	0.966835729082434	0.98898570520362	1.0135330652612	1.03855968753391	1.06061371925258	1.08621585467458	1.10711931989213	1.13425549289368	1.15621388674146	1.17980226257132	1.20223991863424	1.2160477895084	1.24203324274302	1.2577589288068	1.27578590113864	1.29831934833826	1.31826398259391	1.33542791510055	1.35278373641222	1.37474197699419	1.39612485769269	1.41415167675871	1.42795954763287	1.43515108637878	1.45471224955599	1.47149271098419	1.48031438497799	1.49297153608521	1.50582042273165	1.51617628757082	1.52825823206039	1.54590188657962	1.55759913386421	1.58061352920296	1.59710493129706
492	Athlete 4	Mod	2016-02-16 09:28:00	2	24	1270.029	32.34507	1.95067273941084	0.0496796894427886	0.531666666666667	0.481666666666667	0.411666666666667	1.49982979824634	0.962363924228139	1.0037796006805	1.03203068709849	1.069795002595	1.11140297719723	1.15358738547073	1.19010253095698	1.23103776922023	1.26957081653788	1.30080068116551	1.33279943120706	1.36181940303896	1.38872517037176	1.42005118407432	1.4422485649981	1.46752087320644	1.48971810053745	1.51162718782919	1.53094163243271	1.55160185689974	1.57917943901489	1.60233815709522	1.62290269326563	1.64538713907926	1.66902660253424	1.68949437525864	1.70996214798303	1.74023067545411	1.76098720258884	1.77972398477892	1.80730310282178	1.82690614824287	1.85563721207166	1.86774493024564	1.889558175648	1.91271689372832
493	Athlete 4	Mod	2016-02-16 09:29:00	3	24	1571.958	87.90102	2.40089435398724	0.134253626768476	0.298333333333333	0.481666666666667	0.168333333333333	1.43366881334762	0.937482044358533	0.957739597152357	0.980003752541333	1.0096255016901	1.03399187036266	1.05845369699091	1.0859732328561	1.10116632108511	1.12562830044609	1.14588570050719	1.17178092379821	1.18687840133879	1.21038473201368	1.22940010952159	1.23857338996514	1.25711086676363	1.28329261665448	1.30001455950196	1.32208764624681	1.34330069499399	1.36193362974819	1.38075793861197	1.39986877407558	1.41764182356484	1.43818590295849	1.45844345575232	1.46197891296594	1.48959405951956	1.49991405729333	1.51539367212215	1.53641641588886	1.54950713810155	1.56861705716879	1.58524354206056	1.60559670554281	1.63005837943834
494	Athlete 4	Mod	2016-02-16 09:29:00	4	24	1446.457	130.8818	2.22369051481787	0.20120931159536	0.323333333333333	0.478333333333333	0.183333333333333	1.40236349540881	0.91563705377168	0.929006035673637	0.947184112258985	0.954493837788231	0.965650900557632	0.978731324479897	0.991523344156077	1.00364201063511	1.01806914095167	1.03316947073178	1.04625004838765	1.05557952604114	1.07058361858348	1.0784703063385	1.08847313718913	1.09924525100747	1.11578837068604	1.13839074673732	1.14829734035019	1.16560974299646	1.17840176267264	1.19571431905252	1.21110305307871	1.2313010355219	1.25044086955049	1.2610206626269	1.28208416527556	1.29872336845829	1.31892135090148	1.33911917961106	1.35460415087502	1.37634100672083	1.39269165192387	1.39827018330857	1.41683290137777	1.43578041466443
495	Athlete 4	Mod	2016-02-16 09:29:00	5	24	1471.419	69.82031	2.26076084605754	0.107275373709052	0.323333333333333	0.49	0.203333333333333	1.45965402157217	0.931065599567729	0.947118576589022	0.969323343380278	0.986721942789876	1.00248637461304	1.01555940801465	1.02911304278993	1.04612722255857	1.05871950094157	1.07409951312377	1.0907291196065	1.11120369072355	1.12985188443368	1.14321330938849	1.15811256655207	1.17695312372763	1.19166032471568	1.21088514788725	1.22741872628221	1.23904980191787	1.25394905908146	1.2689446516227	1.28509365673176	1.30489526300972	1.32344742863208	1.34113441959487	1.36141678089144	1.37689297480635	1.39333021782366	1.40592249620666	1.41582352981305	1.43024218560297	1.44100824022399	1.45081293845273	1.46571219561631	1.47051851664291
496	Athlete 4	Mod	2016-02-17 09:28:00	1	48	1368.075	103.6613	2.11031129807161	0.159901768954765	0.368333333333333	0.523333333333333	0.241666666666667	1.55758313928425	0.906933072349167	0.92051190342626	0.933314836557021	0.945438897548255	0.955526033612783	0.960472652965272	0.972596559702442	0.987436417759908	0.998881298103487	1.00906545997482	1.02157746993923	1.03234347814328	1.03476835204315	1.04146081890192	1.0567854974853	1.06502976023674	1.07191627870912	1.086077110373	1.09868599189014	1.10499050977575	1.11362272150035	1.12594067985114	1.12982032383687	1.14048946048818	1.14242935960808	1.15251649567261	1.15940285989093	1.17075102293583	1.18054708157994	1.182874929673	1.19141026984486	1.20877171910088	1.21536731440691	1.22138060061802	1.22196275545887	1.2281700932836
497	Athlete 4	Mod	2016-02-17 09:28:00	2	48	1439.693	88.44478	2.22061272304218	0.136419086398743	0.301666666666667	0.496666666666667	0.18	1.48951995718154	0.9214103798949	0.939061537384691	0.959719181896197	0.975430590730895	0.990948117245343	1.01538808654376	1.02537757617855	1.04370770739447	1.06252262153206	1.07862194924935	1.09617608845797	1.11043284004345	1.13186632232015	1.14078891934622	1.15756722078964	1.17075707976639	1.18123150656496	1.19684589711848	1.20925991833004	1.22574716492994	1.23874314158644	1.25222390116462	1.26221339079942	1.2737545559646	1.28995090196307	1.30217088661228	1.3132271146137	1.33252696591506	1.34649281689911	1.36424083842798	1.37607305843669	1.39246328675541	1.40468342564672	1.42252846545676	1.43368171173934	1.44114949727409
498	Athlete 4	Mod	2016-02-17 09:28:00	3	48	1489.178	64.42538	2.29789029507217	0.0994121961634788	0.328333333333333	0.518333333333333	0.203333333333333	1.50959457257152	0.937994868833305	0.950608145990219	0.963609348311339	0.984275544509444	1.00814358921879	1.01998055312944	1.03637772084985	1.05646172068975	1.06645534569363	1.07994168592894	1.10002584007478	1.11496759405264	1.12593134057894	1.1370892039933	1.14999350217635	1.16212148711312	1.17716029953501	1.19316938778527	1.20296874159515	1.21432072189756	1.22450830948355	1.23673335286435	1.25148114426011	1.26157167340207	1.27525197621948	1.28107347688375	1.29679154410788	1.30824042854837	1.31736068186196	1.32822736994423	1.33792981961603	1.34821446564605	1.35723766051561	1.36936579975834	1.38324037376975	1.38488975009441
499	Athlete 4	Mod	2016-02-17 09:28:00	4	48	1475.659	72.41089	2.26012982739206	0.110905034507976	0.311666666666667	0.49	0.185	1.40772809789738	0.939508023083933	0.965317594102937	0.988237941455502	1.005572823972	1.02964892205542	1.03966456047884	1.06258490783141	1.08049766571333	1.09889180771228	1.12210116932792	1.13211680775134	1.15234060761285	1.16726780374064	1.18383228787703	1.20232276796368	1.21493861579046	1.22630252795941	1.23718490285062	1.25220843706611	1.2686764299541	1.27936612866993	1.29217465267209	1.29978275786753	1.31230226760662	1.33242988254115	1.34832015322443	1.36112867722659	1.37239625130785	1.39300540352012	1.40099855474489	1.42440059253591	1.44096492351159	1.46138139954848	1.48285728822854	1.4964362106108	1.5176232381885
500	Athlete 4	Mod	2016-02-17 09:28:00	5	48	1484.651	119.9467	2.28402029515494	0.184528685284866	0.335	0.48	0.206666666666667	1.41629444025857	0.935756477094024	0.95297496167354	0.974062732330622	0.989152963417352	1.00733880797682	1.02465405932278	1.04051827069881	1.05734984205479	1.07002182703388	1.08588588456768	1.09372137733149	1.10784424843827	1.13038305906528	1.14508653077071	1.15882248865396	1.1713010939424	1.19432358455938	1.20283598316158	1.21550796814067	1.23311336594372	1.24123900516462	1.26048882262824	1.27480538111014	1.28467205291582	1.30160039103825	1.32210771493891	1.32926599417986	1.3483222781106	1.36583090914721	1.38082452730973	1.39649535899511	1.40936072366485	1.42290345569969	1.43857413354283	1.44960169886135	1.46169339092626
501	Athlete 5	Familiarisation	2016-02-12 08:42:00	1	NA	1256.912	140.1333	2.22260373074388	0.247798410216031	0.371666666666667	0.408333333333333	0.248333333333333	1.44995091651253	0.92981329988612	0.949961013001556	0.969886096521842	0.990367665614757	1.01029274913504	1.03578339570361	1.05092203134339	1.06906590127197	1.08832309600681	1.10668977236103	1.12171700478799	1.14442504666292	1.17225321556532	1.191287780705	1.2125484649657	1.2303586557473	1.25184196960314	1.26664657243495	1.28601517038261	1.31028144259309	1.32697830856844	1.34178291140025	1.3559196254466	1.37428630180083	1.39009282622607	1.40077886996283	1.41435909843655	1.43083333481674	1.44797563681289	1.45732590297874	1.46979298347671	1.49572888923558	1.51198067285112	1.52890016842162	1.54492914561151	1.5566171109417
502	Athlete 5	Familiarisation	2016-02-12 08:42:00	2	NA	1252.883	114.3872	2.21653195667731	0.202367566831731	0.275	0.428333333333333	0.176666666666667	1.48470065893465	0.927359735120749	0.94807377179836	0.955869333246559	0.978365252978506	0.993399802792204	1.01500478099698	1.03148684542055	1.04563027679256	1.06790346114271	1.08460843786259	1.10209272304696	1.11612487518533	1.13394352881417	1.15120525553127	1.17102835068171	1.18483776743829	1.19586308037973	1.21334754247862	1.22414994312375	1.24285936136523	1.25243680586777	1.26691442876973	1.28172606628711	1.29943326376779	1.31279720976079	1.32337705193865	1.34097279327117	1.35912546151544	1.37727795284518	1.3965442979984	1.40166721177962	1.41447423086088	1.43151322219618	1.43897476902895	1.44910914044323	1.45467734807351
503	Athlete 5	Familiarisation	2016-02-12 08:42:00	3	NA	1301.228	158.3885	2.29019300802857	0.278767622009466	0.301666666666667	0.411666666666667	0.191666666666667	1.41657237437572	0.942964391702954	0.961909822170422	0.982960241800129	1.00268113901081	1.01608689273233	1.03281662850386	1.0451144468762	1.05342387399389	1.0691562039475	1.08234037059918	1.09098226632285	1.09718652827587	1.10516366279003	1.10627142213678	1.11812624237188	1.13928736753528	1.14970195981766	1.16654222512045	1.18714947061048	1.20476537865892	1.2189467751261	1.23368205126665	1.2501900239659	1.26669799666515	1.28087939313233	1.29860600671447	1.32231547118223	1.3227586453219	1.33140036504314	1.33893432541762	1.34602475964755	1.35998456904489	1.35954157090765	1.36275449541908	1.36497019011502	1.37483072672158
504	Athlete 5	Familiarisation	2016-02-12 08:42:00	4	NA	1152.731	68.43442	2.04957433819157	0.121677504188769	0.508333333333333	0.47	0.385	1.59156832332854	0.950924822063255	0.976891325566516	0.998157109964183	1.02188491332906	1.04203143655834	1.0636327326041	1.08053330954427	1.09844113263517	1.11847564084681	1.13772657733977	1.15720154386802	1.1691773716673	1.18786876647688	1.21036564925896	1.22301303375926	1.2401374629331	1.25009862062929	1.26532039471769	1.27785594200197	1.28625031186403	1.30583711560832	1.32128256412878	1.33034849069187	1.34064551563938	1.3585535165319	1.38149792597972	1.38619882288693	1.40712856223166	1.42537225257388	1.4369003759058	1.45268169167759	1.46756777631627	1.47685737731143	1.48491605772379	1.49185529916615	1.50248819136499
505	Athlete 5	Familiarisation	2016-02-12 08:42:00	5	NA	1236.453	161.0324	2.1869453425768	0.284822033012144	0.401666666666667	0.443333333333333	0.293333333333333	1.48485980151575	0.92647142473818	0.958091806072462	0.970005053365263	0.979803082420746	1.0052997840316	1.02266866361223	1.04270973293526	1.04861073018015	1.06074683682399	1.07121273644257	1.0813447007796	1.09025182304845	1.10428046545107	1.11218578187527	1.12042485670851	1.13345151639398	1.14503082840523	1.15315865043546	1.15972769511596	1.16418116781413	1.17820998708925	1.18589244416241	1.1976942617797	1.21239112849042	1.21996233276057	1.23822194225533	1.24378900421867	1.25481152159734	1.27140110093934	1.27941749329406	1.29344631256918	1.30135145212087	1.31827496674443	1.33586670567609	1.34477382794494	1.36347880239677
506	Athlete 5	High	2016-03-08 09:26:00	1	1	1219.159	272.69	2.1618727071888	0.483547321164273	0.503333333333333	0.488333333333333	0.396666666666667	1.64308152023302	0.915398931416396	0.924504565998443	0.932832985461248	0.937385802752272	0.947157647054373	0.959927878409013	0.971698529196193	0.978472163770675	0.987244604830236	0.996905621058067	0.999792648061579	1.00645545456179	1.01322908913627	1.02100230427821	1.03377235830793	1.03288396046458	1.04576519721841	1.04709761665852	1.05875743937143	1.06553107394591	1.07308192363963	1.07685752581142	1.07663551501304	1.08951657444195	1.09229277337119	1.086962563636	1.09073816580778	1.09051597768449	1.10839423065101	1.12160848360241	1.1267165052143	1.13560012899797	1.14159654845321	1.14559416142337	1.14936958627023	1.15903042517314
507	Athlete 5	High	2016-03-08 09:26:00	2	1	1265.437	177.4419	2.20623919824629	0.309362911935797	0.298333333333333	0.438333333333333	0.176666666666667	1.46031303778258	0.915306207771793	0.931246316794783	0.940308300505332	0.957121708803119	0.968476342835804	0.973826150830844	0.986927557759155	1.00112089388652	1.01596924805649	1.03136347965297	1.04424660534909	1.05778474908782	1.07285138448998	1.08475189594917	1.09970956508127	1.10036458312388	1.11051832168744	1.12187295572013	1.13169892374335	1.14425462759118	1.14752989215024	1.16456175602625	1.18137533867007	1.18978212999198	1.20484893974018	1.22078904876317	1.23279870083846	1.2460094227289	1.2505948977192	1.26184021678976	1.27395918382718	1.28662385394508	1.28891667861324	1.30179980430936	1.30856896335174	1.32450907237473
508	Athlete 5	High	2016-03-08 09:26:00	3	1	1213.648	187.2109	2.10450468613526	0.324629724883657	0.296666666666667	0.445	0.18	1.40785728816967	0.93804655610516	0.947493736820272	0.956397992060098	0.977247127965853	0.98940893605739	1.00667452106176	1.02046527898237	1.03219288541625	1.04489779238629	1.06400925464534	1.08084046458884	1.09441412168062	1.10744485329712	1.1254704646056	1.14664525175459	1.16054456008962	1.16901444026857	1.18812607593084	1.19127507836814	1.21212421427389	1.22754374862036	1.22993272475355	1.2433976580277	1.25197608862107	1.26316076957967	1.27249939988036	1.28705018410509	1.29736611494194	1.30344719239093	1.31289437310604	1.31745505114037	1.32939975840308	1.33884711252141	1.34536221822483	1.35980462543836	1.37131495764019
509	Athlete 5	High	2016-03-08 09:26:00	4	1	1205.069	220.2127	2.08024644450999	0.38014145763516	0.301666666666667	0.473333333333333	0.188333333333333	1.40869347215481	0.921187237940639	0.936213180149419	0.953509309458834	0.959130486750141	0.971886587107637	0.982588453832894	0.994371468897539	1.00377640643969	1.01318117135716	1.02550467427916	1.03274748776721	1.03977400253751	1.04809779174028	1.05858353237246	1.06615053500012	1.06896120995811	1.07501481206024	1.08312247516993	1.09090577651533	1.09458112847029	1.09901326700035	1.11252598130827	1.11890394517468	1.12560627080537	1.12701160828437	1.14171318872887	1.15295571593615	1.16625213152633	1.17457592072909	1.18225115902796	1.19889873743348	1.2161948667429	1.23284244514842	1.23976089687219	1.24862517393231	1.27283975496549
510	Athlete 5	High	2016-03-08 09:26:00	5	1	1197.241	141.8726	2.09018714832886	0.247686376610892	0.308333333333333	0.473333333333333	0.188333333333333	1.51695270548168	0.921145461079751	0.940277909717762	0.955255791015632	0.977777257647794	1.00040818823433	1.01921259417654	1.03845433218526	1.06414623807015	1.07671888029397	1.09934981088051	1.11727955268966	1.12711908772729	1.1477821113063	1.16232248595399	1.17894040614723	1.19227842313339	1.21359735752036	1.23032456708432	1.24737964476043	1.26410667974073	1.2826925069415	1.29712376680213	1.31417884447825	1.33221805024178	1.34599339929445	1.3553954276819	1.37594916189019	1.37879155844711	1.39059900049226	1.40656083529389	1.41246455631646	1.4178216559018	1.42547470519047	1.43968721172601	1.44712150768958	1.44865208263059
511	Athlete 5	High	2016-03-08 10:27:00	1	P	1244.429	238.0306	2.19861020355151	0.420543482928707	0.533333333333333	0.516666666666667	0.416666666666667	1.69242935407204	0.911113295091018	0.922398312407526	0.934458054978956	0.943751577865936	0.950832407687319	0.95990473193823	0.968977056189141	0.981147221402379	0.998738696637802	1.00913874273381	1.01721531976995	1.02960686029549	1.04332594598989	1.05151312234407	1.05936850074415	1.07198123990575	1.07198123990575	1.07972584231157	1.08813439397805	1.09222798215514	1.10052593450358	1.10926628412416	1.12055147811689	1.13139392148504	1.13393858918097	1.14699390229093	1.14732587692126	1.16038119003123	1.16170891187632	1.17133440939363	1.17387890041334	1.174542849674	1.18593846630854	1.18538529304214	1.19412581933895	1.20452568875873
512	Athlete 5	High	2016-03-08 10:27:00	2	P	1235.474	201.3968	2.18428716213939	0.35606451024947	0.486666666666667	0.47	0.37	1.56821056661439	0.913620889676143	0.928678025678258	0.936095741645953	0.94949221871765	0.962556493284264	0.963552924002015	0.976063645591823	0.979163612980934	0.995770732677605	1.00739569878552	1.01248852761014	1.01890998965758	1.02234215955178	1.04016706043792	1.04747427796725	1.05522419644003	1.06319564218204	1.07470993305409	1.08102054306818	1.08002411235043	1.0926455091761	1.08888131357432	1.09840274301088	1.10017407717715	1.10725976743727	1.10559910850685	1.11379208151807	1.12752058429736	1.14290992280455	1.14667411840633	1.15575267010194	1.15896348952442	1.16881694466856	1.17457400170584	1.17612398540039	1.18154901673009
513	Athlete 5	High	2016-03-08 10:27:00	3	P	1216.875	168.8333	2.16230521646608	0.30000544452239	0.318333333333333	0.448333333333333	0.186666666666667	1.49653803240027	0.915134300943582	0.928376004876283	0.942507952189322	0.951632502604569	0.965764449917608	0.972552155882789	0.981342820607086	0.99892432774897	1.01138720199384	1.02663186468566	1.03152802558423	1.05133496348367	1.06624591817783	1.07881985072863	1.09072636728412	1.10241023414787	1.1196578555988	1.13011777108456	1.14603002746499	1.15448698419162	1.16650473674633	1.17729836022974	1.18942734878366	1.19988708657613	1.21201625282334	1.23026535365383	1.24083650513881	1.24762421110399	1.26309152348753	1.2780023004884	1.29513868594012	1.29836559607723	1.31171871370244	1.32540553932531	1.32985657853372	1.34142920939825
[truncated: 737 more rows]
[truncated: 611 more columns]
